# Supplementary material for: Quantification of biological network perturbations for mechanistic insight and diagnostics using two-layer causal models
Source: BMC Bioinformatics. 2014 Jul 11;15:238. doi: 10.1186/1471-2105-15-238 (PMC4227138; doi:10.1186/1471-2105-15-238)
Supplement: Additional file 2 — Two-layer causal network models used in this manuscript, in excel format. [file 1471-2105-15-238-S2.xlsx]

## Sheet: TLR_TNF_IL1_NFKB_Hs_Backbone
Source.Node	Relationship.Type	Target.Node
IRAK1 ubiquitinated at K180	->	IRAK1:IKBKG
NFKBIA P@S36	-@-	NFKBIA
RELA P@S536	=>	taof(RELA)
NFKBIA P@S32	=>	degradationof(NFKBIA)
MAP3K7	-cat->	kaof(MAP3K7)
RELA P@S536	->	taof(NFKB Complex Hs)
catof(TLR4)	->	MYD88:IRAK4
kaof(AKT2)	-|	kaof(MAPK14)
TRAF2:MAP3K1	-cc-	TRAF2
IRAK1:IKBKG	-cc-	IKBKG
IKBKB P@ST	-@-	IKBKB
IRAK1:IKBKG	->	kaof(IkappaB kinase complex Hs)
RELA P@S311	->	taof(NFKB Complex Hs)
catof(TRADD)	->	catof(CASP8)
kaof(AKT Family Hs)	=>	kaof(CHUK)
kaof(MAPK14)	->	kaof(protein kinase CK2 complex Hs)
Flagellin	->	catof(TLR5)
catof(TNFRSF1B)	->	catof(TRAF2)
IRAK1:IKBKG	-cc-	IRAK1
RELA P@S529	=>	taof(NFKB Complex Hs)
kaof(IKBKB)	=>	NFKBIA P@S
NFKBIA P@S	=>	degradationof(NFKBIA)
kaof(AKT Family Hs)	=>	CHUK P@ST
kaof(MAP3K1)	->	kaof(IKBKB)
kaof(CHUK)	=>	NFKBIA P@S36
kaof(PKC Family Hs)	->	NFKBIA P@?
NFKB Complex Hs	-cc-	NFKB1
IKBKB P@S177	=>	kaof(IKBKB)
catof(TLR2)	->	catof(MYD88)
kaof(PI3K Family Hs)	->	kaof(AKT2)
degradationof(NFKBIE)	=|	NFKBIE
catof(BIRC2)	=>	IKBKG ubiquitinated at ?
TNF	->	catof(BTRC)
IKBKB P@S177	-@-	IKBKB
kaof(PI3K Family Hs)	->	kaof(AKT Family Hs)
IRAK4	-cat->	kaof(IRAK4)
NFKBIA P@S32	=>	NFKBIA ubiquitinated at K21
kaof(CHUK)	=>	IKBKB P@ST
RIPK1:MAP3K7	-cc-	MAP3K7
NFKBIB	-|	taof(RELA)
NFKB1:RELA	-cc-	NFKB1
catof(TRAF2)	->	kaof(IkappaB kinase complex Hs)
BIRC2	-cat->	catof(BIRC2)
catof(TRAF6)	->	IRAK1 ubiquitinated at K134
RELA P@S536	-@-	RELA
NFKBIA	=|	taof(NFKB Complex Hs)
IRAK1 ubiquitinated at K180	-@-	IRAK1
NFKBIB P@S	-@-	NFKBIB
catof(TNFRSF1B)	->	catof(BIRC3)
kaof(PI3K Family Hs)	->	gtpof(RHOA)
TNFRSF1A:BIRC3	->	catof(BIRC3)
IL1A	=>	catof(IL1R1)
kaof(IkappaB kinase complex Hs)	=>	NFKBIE P@S
kaof(PKC Family Hs)	->	gtpof(RHOA)
NFKBIE	=|	taof(NFKB Complex Hs)
kaof(MAP3K7)	->	kaof(MAPK14)
IKBKB P@S181	-@-	IKBKB
MAP3K7 ubiquitinated at L158	=>	kaof(MAP3K7)
catof(TNFRSF1B)	->	kaof(MAP3K1)
NFKBIA ubiquitinated at K22	-@-	NFKBIA
catof(BTRC)	->	degradationof(NFKBIE)
NFKB Complex Hs	-sub->	RELA
IRAK1 P@S376	-@-	IRAK1
IRAK1 ubiquitinated at K134	->	IRAK1:IKBKG
IRAK1:TRAF6:MAP3K7:MAP3K7IP1:MAP3K7IP2	-cc-	IRAK1
IKBKB P@ST	=>	kaof(IKBKB)
MAPK8	-cat->	kaof(MAPK8)
NFKBIA	-|	taof(NFKB1)
catof(TLR9)	=>	catof(MYD88)
degradationof(NFKBIA)	->	taof(NFKB Complex Hs)
kaof(TBK1)	=>	RELA P@S536
RIPK1 ubiquitinated at ?	->	IKBKG:RIPK1
TNFRSF1A:BIRC2	->	catof(BIRC2)
catof(MYD88)	->	kaof(MAPK14)
gtpof(RHOA)	->	RELA P@S311
catof(BTRC)	->	degradationof(NFKBIA)
kaof(JNK family Hs)	-sub->	kaof(MAPK8)
NFKB1:RELA	=>	taof(NFKB1)
TRAF2:MAP3K1	-cc-	MAP3K1
NFKBIA P@S36	=>	degradationof(NFKBIA)
catof(MYD88)	=>	kaof(IRAK1)
catof(MYD88)	=>	kaof(IRAK4)
kaof(MAP3K1)	=>	IKBKB P@ST
catof(TNFRSF1A)	->	catof(TRADD)
IRAK1 P@?	-@-	IRAK1
MAPK14	-cat->	kaof(MAPK14)
CHUK P@ST	-@-	CHUK
kaof(IKBKB)	=>	NFKBIA P@S36
RELA P@S529	-@-	RELA
catof(TNFRSF1B)	->	kaof(RPS6KA1)
NFKBIA ubiquitinated at K22	=>	degradationof(NFKBIA)
catof(BIRC2)	->	RIPK1 ubiquitinated at ?
IRAK1:TRAF6:MAP3K7:MAP3K7IP1:MAP3K7IP2	-cc-	MAP3K7
catof(IL1R1)	->	catof(MYD88)
TBK1	-cat->	kaof(TBK1)
catof(CASP8)	->	apoptosis
catof(TLR2)	->	gtpof(RAC1)
TNFRSF1A:BIRC2	-cc-	BIRC2
IRAK1:TRAF6:MAP3K7:MAP3K7IP1:MAP3K7IP2	=>	TRAF6:MAP3K7:MAP3K7IP1:MAP3K7IP2
catof(TRADD)	->	catof(TRAF2)
MYD88:IRAK4	->	IRAK4:IRAK1
catof(TRAF2)	->	MAP3K7 ubiquitinated at L158
NFKBIB P@S	=>	degradationof(NFKBIB)
IKBKG ubiquitinated at ?	-@-	IKBKG
IKBKG:RIPK1	=>	kaof(IkappaB kinase complex Hs)
gtpof(RAC1)	->	kaof(PKA Family Hs)
NFKBIA ubiquitinated at K21	-@-	NFKBIA
catof(TNFRSF1A)	=>	TNFRSF1A:BIRC2
TLR4	-cat->	catof(TLR4)
catof(TRAF6)	->	IRAK1 ubiquitinated at K180
kaof(AKT Family Hs)	->	IKBKB P@S181
kaof(AKT Family Hs)	=|	gtpof(RAC1)
IRAK1:TRAF6	-cc-	TRAF6
IRAK1 P@?	=>	IRAK1:TRAF6
NFKBIA ubiquitinated at K21	=>	degradationof(NFKBIA)
NFKBIB	=|	taof(NFKB Complex Hs)
NFKBIA P@S32	=>	NFKBIA ubiquitinated at K22
degradationof(NFKBIB)	=|	NFKBIB
TRAF6:MAP3K7:MAP3K7IP1:MAP3K7IP2	-cc-	MAP3K7
TNFRSF1A:BIRC3	-cc-	BIRC3
catof(TRAF6)	->	IKBKG ubiquitinated at ?
kaof(AKT Family Hs)	=>	CHUK P@T23
kaof(MAP3K7)	->	kaof(IkappaB kinase complex Hs)
degradationof(NFKBIA)	=|	NFKBIA
catof(TNFRSF1A)	=>	TNFRSF1A:BIRC3
kaof(RPS6KA1)	=>	RELA P@S536
kaof(MAPK14)	=>	RELA P@S536
catof(MYD88)	=>	kaof(PI3K Family Hs)
TRAF6:MAP3K7:MAP3K7IP1:MAP3K7IP2	=>	catof(TRAF6)
kaof(MAP3K1)	->	kaof(CHUK)
kaof(protein kinase CK2 complex Hs)	=>	RELA P@S529
kaof(AKT2)	=>	CHUK P@ST
MYD88:IRAK4	-cc-	MYD88
kaof(MAP3K7)	=>	kaof(IKBKB)
gtpof(RHOA)	->	kaof(PRKCZ)
IKBKB	-cat->	kaof(IKBKB)
IKBKG:RIPK1	-cc-	IKBKG
catof(TLR2)	->	gtpof(RHOA)
kaof(IRAK1)	=>	IRAK1 P@T387
CHUK	-cat->	kaof(CHUK)
kaof(PKA Family Hs)	->	gtpof(RAC1)
TRAF2:MAP3K1	=>	kaof(MAP3K1)
kaof(PKC Family Hs)	-|	NFKBIA
kaof(PKA Family Hs)	->	kaof(MAPK14)
catof(TNFRSF1B)	->	kaof(MAPK8)
NFKB Complex Hs	-sub->	NFKB1:RELA
kaof(CHUK)	=>	NFKBIA P@S
kaof(PKA Family Hs)	->	RELA P@S276
MAP3K1	-cat->	kaof(MAP3K1)
IKBKB P@S181	=>	kaof(IKBKB)
gtpof(RAC1)	->	kaof(PI3K Family Hs)
NFKB1:RELA	-cc-	RELA
IL1R1	-cat->	catof(IL1R1)
gtpof(RAC1)	->	kaof(MAPK14)
TNF	->	TRAF2:MAP3K1
TRAF6:MAP3K7:MAP3K7IP1:MAP3K7IP2	-cc-	TRAF6
NFKBIA P@S36	=>	NFKBIA ubiquitinated at K22
IRAK1 P@?	=>	kaof(IRAK1)
kaof(PI3K Family Hs)	->	kaof(PRKCZ)
kaof(IkappaB kinase complex Hs)	=>	NFKBIA P@S
IKBKG ubiquitinated at ?	=>	kaof(IkappaB kinase complex Hs)
IRAK1:TRAF6	-cc-	IRAK1
IRAK1:TRAF6:MAP3K7:MAP3K7IP1:MAP3K7IP2	-cc-	TRAF6
kaof(AKT Family Hs)	-|	kaof(MAPK14)
kaof(CHUK)	=>	IKBKB P@S177
TRAF6	-cat->	catof(TRAF6)
RELA	-e->	taof(RELA)
kaof(MAP3K7)	->	kaof(CHUK)
IRAK4:IRAK1	-cc-	IRAK1
RELA P@S311	-@-	RELA
kaof(CHUK)	=>	NFKBIA P@S32
Sphingosine 1-phosphate	->	catof(TRAF2)
TNFRSF1A:BIRC3	-cc-	TNFRSF1A
catof(BIRC3)	->	RIPK1 ubiquitinated at ?
RELA P@S276	=>	taof(NFKB Complex Hs)
bacterial infection	->	catof(TLR9)
NFKB1:RELA	=>	taof(RELA)
IRAK4:IRAK1	=>	IRAK1 P@?
kaof(PRKCZ)	=>	RELA P@S311
MAP3K7 ubiquitinated at L158	-@-	MAP3K7
NFKBIA P@?	=>	degradationof(NFKBIA)
kaof(IRAK4)	=>	IRAK1 P@S376
kaof(IKBKB)	=>	NFKBIA P@S32
NFKB Complex Hs	-e->	taof(NFKB Complex Hs)
RELA P@S311	=>	taof(RELA)
NFKBIA P@S36	=>	NFKBIA ubiquitinated at K21
catof(TNFRSF1A)	->	gtpof(RHOA)
IKBKB P@S181	=>	kaof(IkappaB kinase complex Hs)
catof(BTRC)	->	degradationof(NFKBIB)
IRAK1:TRAF6	->	IRAK1:TRAF6:MAP3K7:MAP3K7IP1:MAP3K7IP2
CHUK P@T23	-@-	CHUK
kaof(MAPK8)	->	taof(NFKB Complex Hs)
kaof(IRAK4)	=>	IRAK1 P@?
IKBKB P@S177	=>	kaof(IkappaB kinase complex Hs)
MYD88:IRAK4	-cc-	IRAK4
RAC1	-cat->	gtpof(RAC1)
TRADD	-cat->	catof(TRADD)
IRAK1	-cat->	kaof(IRAK1)
kaof(IRAK1)	->	IRAK1 P@?
catof(TRAF2)	->	RIPK1 ubiquitinated at ?
RELA P@S276	-@-	RELA
kaof(PKC Family Hs)	->	degradationof(NFKBIA)
NFKBIA P@S	-@-	NFKBIA
MYD88	-cat->	catof(MYD88)
TNFRSF1A:BIRC2	-cc-	TNFRSF1A
IRAK1 P@T387	-@-	IRAK1
kaof(AKT1)	=>	kaof(AKT Family Hs)
NFKB1:RELA	=>	taof(NFKB Complex Hs)
kaof(SPHK1)	=>	Sphingosine 1-phosphate
kaof(MAPK14)	=|	kaof(PKA Family Hs)
TLR2	-cat->	catof(TLR2)
NFKB1	-e->	taof(NFKB1)
RIPK1 ubiquitinated at ?	->	RIPK1:MAP3K7
IRAK1 ubiquitinated at K134	-@-	IRAK1
TNFRSF1A	-cat->	catof(TNFRSF1A)
kaof(PI3K Family Hs)	->	kaof(AKT1)
BIRC3	-cat->	catof(BIRC3)
IRAK4:IRAK1	-cc-	IRAK4
kaof(IRAK4)	=>	IRAK1 P@T387
NFKBIA P@S32	-@-	NFKBIA
NFKBIE P@S	-@-	NFKBIE
catof(TRAF2)	->	kaof(SPHK1)
IKBKG	->	kaof(IkappaB kinase complex Hs)
catof(TLR4)	->	catof(MYD88)
PKC Family Hs	-cat->	kaof(PKC Family Hs)
IL1A	->	kaof(MAP3K1)
TRAF2	-cat->	catof(TRAF2)
NFKBIE P@S	=>	degradationof(NFKBIE)
kaof(IRAK1)	=>	IRAK1 P@S376
catof(TLR5)	->	catof(MYD88)
kaof(IkappaB kinase complex Hs)	=>	NFKBIB P@S
PI3K Family Hs	-cat->	kaof(PI3K Family Hs)
gtpof(RAC1)	-|	gtpof(RHOA)
catof(TRAF6)	=>	kaof(MAP3K7)
NFKBIA P@?	-@-	NFKBIA
bacterial infection	->	catof(TLR2)
kaof(PI3K Family Hs)	->	gtpof(RAC1)

## Sheet: TLR_TNF_IL1_NFKB_Hs_Downstream
StartNode	nodeLabel	Direction
NFKBIA	exp(NOS3)	1
NFKBIA	exp(SELP)	1
NFKBIA	exp(ABCC1)	-1
NFKBIA	exp(IL23A)	-1
NFKBIA	exp(MMP3)	-1
NFKBIA	exp(VCAM1)	-1
NFKBIA	exp(FGF7)	-1
NFKBIA	exp(MMP1)	-1
NFKBIA	exp(CXCR3)	-1
NFKBIA	exp(IFNB1)	-1
NFKBIA	exp(IRF4)	-1
NFKBIA	exp(FAS)	-1
NFKBIA	exp(TACR1)	-1
NFKBIA	exp(SOD2)	-1
NFKBIA	exp(HERC5)	-1
kaof(PKA Family Hs)	exp(ATP2A2)	1
kaof(PKA Family Hs)	exp(CKB)	1
kaof(PKA Family Hs)	exp(PTPRK)	-1
kaof(PKA Family Hs)	exp(TOB1)	1
kaof(PKA Family Hs)	exp(HIVEP1)	1
kaof(PKA Family Hs)	exp(DNAJB2)	1
kaof(PKA Family Hs)	exp(CREM)	1
kaof(PKA Family Hs)	exp(GOLPH3)	1
kaof(PKA Family Hs)	exp(AGT)	1
kaof(PKA Family Hs)	exp(HAL)	1
kaof(PKA Family Hs)	exp(NDEL1)	1
kaof(PKA Family Hs)	exp(SLC6A12)	1
kaof(PKA Family Hs)	exp(PINX1)	-1
kaof(PKA Family Hs)	exp(LMO4)	1
kaof(PKA Family Hs)	exp(TFRC)	-1
kaof(PKA Family Hs)	exp(CRELD1)	1
kaof(PKA Family Hs)	exp(MRPS18B)	-1
kaof(PKA Family Hs)	exp(BNIP3L)	1
kaof(PKA Family Hs)	exp(CDK2)	1
kaof(PKA Family Hs)	exp(PICALM)	1
kaof(PKA Family Hs)	exp(RRM2)	-1
kaof(PKA Family Hs)	exp(ENOPH1)	-1
kaof(PKA Family Hs)	exp(AP2B1)	1
kaof(PKA Family Hs)	exp(GATA3)	1
kaof(PKA Family Hs)	exp(ENTPD5)	-1
kaof(PKA Family Hs)	exp(MASTL)	1
kaof(PKA Family Hs)	exp(JDP2)	1
kaof(PKA Family Hs)	exp(GCC1)	1
kaof(PKA Family Hs)	exp(DUSP2)	-1
kaof(PKA Family Hs)	exp(ST7)	1
kaof(PKA Family Hs)	exp(BCL11B)	-1
kaof(PKA Family Hs)	exp(STAT3)	1
kaof(PKA Family Hs)	exp(ACHE)	-1
kaof(PKA Family Hs)	exp(UBE2H)	1
kaof(PKA Family Hs)	exp(NR4A1)	1
kaof(PKA Family Hs)	exp(MUC5AC)	1
kaof(PKA Family Hs)	exp(IGFBP5)	1
kaof(PKA Family Hs)	exp(HNRPDL)	-1
kaof(PKA Family Hs)	exp(CYP51A1)	1
kaof(PKA Family Hs)	exp(FASTK)	-1
kaof(PKA Family Hs)	exp(USP9X)	1
kaof(PKA Family Hs)	exp(UBE2B)	1
kaof(PKA Family Hs)	exp(HSPA1A)	1
kaof(PKA Family Hs)	exp(TBL1X)	1
kaof(PKA Family Hs)	exp(SERP1)	1
kaof(PKA Family Hs)	exp(CYP1B1)	1
kaof(PKA Family Hs)	exp(CHMP1B)	1
kaof(PKA Family Hs)	exp(RFC1)	1
kaof(PKA Family Hs)	exp(AKR1B1)	1
kaof(PKA Family Hs)	exp(PITPNM1)	1
kaof(PKA Family Hs)	exp(HSP90AA1)	1
kaof(PKA Family Hs)	exp(PRKAR1A)	1
kaof(PKA Family Hs)	exp(CLTC)	1
kaof(PKA Family Hs)	exp(NBR1)	1
kaof(PKA Family Hs)	exp(TBC1D10B)	-1
kaof(PKA Family Hs)	exp(UBL4A)	-1
kaof(PKA Family Hs)	exp(TM2D2)	1
kaof(PKA Family Hs)	exp(ISL2)	1
kaof(PKA Family Hs)	exp(TBC1D23)	1
kaof(PKA Family Hs)	exp(NR4A2)	1
kaof(PKA Family Hs)	exp(STX5)	1
kaof(PKA Family Hs)	exp(RP5-1022P6.2)	1
kaof(PKA Family Hs)	exp(NFKBIA)	1
kaof(PKA Family Hs)	exp(NR3C1)	1
kaof(PKA Family Hs)	exp(AGXT)	1
kaof(PKA Family Hs)	exp(ARIH1)	1
kaof(PKA Family Hs)	exp(RNF103)	1
kaof(PKA Family Hs)	exp(TMEM111)	1
kaof(PKA Family Hs)	exp(APPBP2)	1
kaof(PKA Family Hs)	exp(MEF2D)	1
kaof(PKA Family Hs)	exp(CARTPT)	1
kaof(PKA Family Hs)	exp(C4orf16)	1
kaof(PKA Family Hs)	exp(OLIG3)	1
kaof(PKA Family Hs)	exp(BTG1)	1
kaof(PKA Family Hs)	exp(MAFF)	1
kaof(PKA Family Hs)	exp(BCL6)	1
kaof(PKA Family Hs)	exp(ZNF410)	1
kaof(PKA Family Hs)	exp(SSTR2)	-1
kaof(PKA Family Hs)	exp(KIAA0494)	1
kaof(PKA Family Hs)	exp(NR4A3)	1
kaof(PKA Family Hs)	exp(WDR23)	1
kaof(PKA Family Hs)	exp(SIP1)	-1
kaof(PKA Family Hs)	exp(CDKN1B)	1
kaof(PKA Family Hs)	exp(SIK1)	1
kaof(PKA Family Hs)	exp(TIMP1)	1
kaof(PKA Family Hs)	exp(RIOK1)	1
kaof(PKA Family Hs)	exp(SLC1A3)	1
kaof(PKA Family Hs)	exp(CAB39)	1
kaof(PKA Family Hs)	exp(ADAM9)	1
kaof(PKA Family Hs)	exp(UCHL5)	-1
kaof(PKA Family Hs)	exp(REN)	1
kaof(PKA Family Hs)	exp(BET1)	-1
kaof(PKA Family Hs)	exp(OASL)	1
kaof(PKA Family Hs)	exp(PER1)	1
kaof(PKA Family Hs)	exp(GOSR1)	1
kaof(PKA Family Hs)	exp(PEX12)	-1
kaof(PKA Family Hs)	exp(YY1)	-1
kaof(PKA Family Hs)	exp(PURB)	1
kaof(PKA Family Hs)	exp(EIF4E)	-1
kaof(PKA Family Hs)	exp(SLC7A6)	-1
kaof(PKA Family Hs)	exp(IAPP)	1
kaof(PKA Family Hs)	exp(CNOT6L)	1
kaof(PKA Family Hs)	exp(NFXL1)	-1
kaof(PKA Family Hs)	exp(BRD2)	1
kaof(PKA Family Hs)	exp(AFTPH)	-1
kaof(PKA Family Hs)	exp(RUNX1)	1
kaof(PKA Family Hs)	exp(GLA)	1
kaof(PKA Family Hs)	exp(CEBPB)	1
kaof(PKA Family Hs)	exp(GGPS1)	1
kaof(PKA Family Hs)	exp(STAR)	1
kaof(PKA Family Hs)	exp(MAOA)	-1
kaof(PKA Family Hs)	exp(DIO2)	1
kaof(PKA Family Hs)	exp(RHOG)	1
kaof(PKA Family Hs)	exp(TTC19)	1
kaof(PKA Family Hs)	exp(BRCA1)	1
kaof(PKA Family Hs)	exp(PLEKHG2)	1
kaof(PKA Family Hs)	exp(IER2)	1
kaof(PKA Family Hs)	exp(TRNT1)	-1
kaof(PKA Family Hs)	exp(PDE3A)	1
kaof(PKA Family Hs)	exp(FRAT2)	1
kaof(PKA Family Hs)	exp(CRIPT)	1
kaof(PKA Family Hs)	exp(ZFAND5)	1
kaof(PKA Family Hs)	exp(SELK)	1
kaof(PKA Family Hs)	exp(TMEM183A)	1
kaof(PKA Family Hs)	exp(CCND2)	1
kaof(PKA Family Hs)	exp(IP6K1)	1
kaof(PKA Family Hs)	exp(BTG2)	1
kaof(PKA Family Hs)	exp(SGIP1)	1
kaof(PKA Family Hs)	exp(TBRG4)	-1
kaof(PKA Family Hs)	exp(ADSSL1)	1
kaof(PKA Family Hs)	exp(RPP14)	-1
kaof(PKA Family Hs)	exp(SRGN)	1
kaof(PKA Family Hs)	exp(SON)	1
kaof(PKA Family Hs)	exp(WBP5)	1
kaof(PKA Family Hs)	exp(TAGLN)	-1
kaof(PKA Family Hs)	exp(SOCS4)	1
kaof(PKA Family Hs)	exp(ZFX)	1
kaof(PKA Family Hs)	exp(NCBP2)	-1
kaof(PKA Family Hs)	exp(C11orf1)	1
kaof(PKA Family Hs)	exp(PLK4)	1
kaof(PKA Family Hs)	exp(GRWD1)	-1
kaof(PKA Family Hs)	exp(VEGFA)	1
kaof(PKA Family Hs)	exp(CD53)	1
kaof(PKA Family Hs)	exp(CNP)	1
kaof(PKA Family Hs)	exp(HIST3H2A)	1
kaof(PKA Family Hs)	exp(PPM1D)	1
kaof(PKA Family Hs)	exp(WDR48)	-1
kaof(PKA Family Hs)	exp(IBSP)	-1
kaof(PKA Family Hs)	exp(PARD6B)	-1
kaof(PKA Family Hs)	exp(M6PRBP1)	1
kaof(PKA Family Hs)	exp(PTPN2)	1
kaof(PKA Family Hs)	exp(JAK1)	1
kaof(PKA Family Hs)	exp(CHP)	1
kaof(PKA Family Hs)	exp(CD14)	1
kaof(PKA Family Hs)	exp(POU2AF1)	1
kaof(PKA Family Hs)	exp(ACTA2)	-1
kaof(PKA Family Hs)	exp(INO80E)	-1
kaof(PKA Family Hs)	exp(FBXO8)	1
kaof(PKA Family Hs)	exp(RLIM)	1
kaof(PKA Family Hs)	exp(LRRC8A)	1
kaof(PKA Family Hs)	exp(RBMS2)	1
kaof(PKA Family Hs)	exp(SYT13)	1
kaof(PKA Family Hs)	exp(OXR1)	-1
kaof(PKA Family Hs)	exp(HMOX1)	1
kaof(PKA Family Hs)	exp(SPRED2)	1
kaof(PKA Family Hs)	exp(PPP1R15B)	1
kaof(PKA Family Hs)	exp(KIF2C)	1
kaof(PKA Family Hs)	exp(HES1)	1
kaof(PKA Family Hs)	exp(DUSP1)	1
kaof(PKA Family Hs)	exp(TUBB2A)	1
kaof(PKA Family Hs)	exp(SIDT2)	1
kaof(PKA Family Hs)	exp(TOP1)	1
kaof(PKA Family Hs)	exp(SLC25A37)	-1
kaof(PKA Family Hs)	exp(CSNK1D)	1
kaof(PKA Family Hs)	exp(YTHDF3)	1
kaof(PKA Family Hs)	exp(PER2)	1
kaof(PKA Family Hs)	exp(AHI1)	-1
kaof(PKA Family Hs)	exp(SAR1A)	1
kaof(PKA Family Hs)	exp(TXNDC16)	1
kaof(PKA Family Hs)	exp(CCDC86)	-1
kaof(PKA Family Hs)	exp(ZNF593)	-1
kaof(PKA Family Hs)	exp(SERPINE1)	-1
kaof(PKA Family Hs)	exp(ID1)	1
kaof(PKA Family Hs)	exp(TP53INP2)	1
kaof(PKA Family Hs)	exp(DGKA)	1
kaof(PKA Family Hs)	exp(HSD11B1)	1
kaof(PKA Family Hs)	exp(STXBP3)	1
kaof(PKA Family Hs)	exp(TSR1)	-1
kaof(PKA Family Hs)	exp(OXTR)	1
kaof(PKA Family Hs)	exp(SLC22A1)	1
kaof(PKA Family Hs)	exp(PIGF)	1
kaof(PKA Family Hs)	exp(ACSL4)	1
kaof(PKA Family Hs)	exp(CD2AP)	-1
kaof(PKA Family Hs)	exp(TSC22D3)	1
kaof(PKA Family Hs)	exp(SFRS3)	-1
kaof(PKA Family Hs)	exp(SLC1A2)	1
kaof(PKA Family Hs)	exp(TRAK1)	-1
kaof(PKA Family Hs)	exp(SMAD3)	1
kaof(PKA Family Hs)	exp(RGS2)	1
kaof(PKA Family Hs)	exp(ESR1)	1
kaof(PKA Family Hs)	exp(ODC1)	1
kaof(PKA Family Hs)	exp(PTCH1)	-1
kaof(PKA Family Hs)	exp(CDCA5)	1
taof(RELA)	exp(SELE)	1
taof(RELA)	exp(CX3CL1)	1
taof(RELA)	exp(PRKCD)	1
taof(RELA)	exp(SRP72)	-1
taof(RELA)	exp(TNFSF10)	1
taof(RELA)	exp(SLC35E4)	-1
taof(RELA)	exp(S100A3)	1
taof(RELA)	exp(MYC)	1
taof(RELA)	exp(BCL2L1)	1
taof(RELA)	exp(KANK1)	1
taof(RELA)	exp(POLK)	1
taof(RELA)	exp(C10orf10)	1
taof(RELA)	exp(SEMA3A)	-1
taof(RELA)	exp(BCL2)	1
taof(RELA)	exp(EXTL3)	-1
taof(RELA)	exp(CSF2)	1
taof(RELA)	exp(HAMP)	1
taof(RELA)	exp(PIK3CB)	-1
taof(RELA)	exp(CHKA)	-1
taof(RELA)	exp(SERPIND1)	1
taof(RELA)	exp(EPHA2)	-1
taof(RELA)	exp(PTEN)	1
taof(RELA)	exp(SF1)	-1
taof(RELA)	exp(SERPINC1)	-1
taof(RELA)	exp(TP53)	1
taof(RELA)	exp(PIM1)	1
taof(RELA)	exp(ZFAND2A)	-1
taof(RELA)	exp(AGER)	1
taof(RELA)	exp(IL2)	1
taof(RELA)	exp(CXCR4)	1
taof(RELA)	exp(EGR2)	-1
taof(RELA)	exp(SAT1)	-1
taof(RELA)	exp(NFKB2)	1
taof(RELA)	exp(CSF3)	1
taof(RELA)	exp(IL23A)	1
taof(RELA)	exp(CCR5)	1
taof(RELA)	exp(CNN1)	-1
taof(RELA)	exp(EIF3J)	-1
taof(RELA)	exp(DUSP6)	-1
taof(RELA)	exp(SLC30A1)	-1
taof(RELA)	exp(TBRG4)	-1
taof(RELA)	exp(FN1)	1
taof(RELA)	exp(NR4A1)	-1
taof(RELA)	exp(CAV1)	1
taof(RELA)	exp(SOCS4)	-1
taof(RELA)	exp(IL17A)	1
taof(RELA)	exp(CTBP1)	1
taof(RELA)	exp(MMP9)	1
taof(RELA)	exp(PDIA4)	-1
taof(RELA)	exp(HNRPDL)	-1
taof(RELA)	exp(KLF5)	-1
taof(RELA)	exp(CHIC2)	-1
taof(RELA)	exp(APLN)	-1
taof(RELA)	exp(SEL1L)	-1
taof(RELA)	exp(NPAL1)	-1
taof(RELA)	exp(IL8)	1
taof(RELA)	exp(IER3)	-1
taof(RELA)	exp(BECN1)	1
taof(RELA)	exp(CCPG1)	-1
taof(RELA)	exp(UBL3)	-1
taof(RELA)	exp(SCNN1A)	-1
taof(RELA)	exp(ALOX12B)	-1
taof(RELA)	exp(SLC2A1)	-1
taof(RELA)	exp(CIB2)	1
taof(RELA)	exp(FOXC2)	-1
taof(RELA)	exp(IKBKE)	1
taof(RELA)	exp(APP)	1
taof(RELA)	exp(P2RY5)	-1
taof(RELA)	exp(PLK4)	-1
taof(RELA)	exp(SS18L2)	1
taof(RELA)	exp(RSU1)	-1
taof(RELA)	exp(OSR1)	-1
taof(RELA)	exp(IL6)	1
taof(RELA)	exp(LBR)	-1
taof(RELA)	exp(SERPINA7)	1
taof(RELA)	exp(EDN1)	-1
taof(RELA)	exp(MGEA5)	-1
taof(RELA)	exp(BAAT)	-1
taof(RELA)	exp(SSR3)	-1
taof(RELA)	exp(CXCL3)	1
taof(RELA)	exp(ACTA1)	-1
taof(RELA)	exp(MPDZ)	-1
taof(RELA)	exp(PHLDA1)	-1
taof(RELA)	exp(C6orf145)	-1
taof(RELA)	exp(CRK)	-1
taof(RELA)	exp(CDKN1A)	1
taof(RELA)	exp(REG4)	1
taof(RELA)	exp(CD69)	1
taof(RELA)	exp(IL18)	1
taof(RELA)	exp(KRT7)	-1
taof(RELA)	exp(NFKBIA)	1
taof(RELA)	exp(TPP2)	-1
taof(RELA)	exp(ATOH8)	-1
taof(RELA)	exp(NOD2)	-1
taof(RELA)	exp(PDE4B)	-1
taof(RELA)	exp(NP)	-1
taof(RELA)	exp(EBI3)	1
taof(RELA)	exp(RELB)	1
taof(RELA)	exp(FAS)	1
taof(RELA)	exp(CYCS)	-1
taof(RELA)	exp(ITGA2)	-1
taof(RELA)	exp(SLC35B1)	-1
taof(RELA)	exp(CCL2)	1
taof(RELA)	exp(GATAD2A)	1
taof(RELA)	exp(IL11)	1
taof(RELA)	exp(SH3GLB1)	-1
taof(RELA)	exp(CXCL2)	1
taof(RELA)	exp(CTH)	-1
taof(RELA)	exp(SAA2)	1
taof(RELA)	exp(TAp63)	1
taof(RELA)	exp(DNAJB9)	-1
taof(RELA)	exp(STEAP1)	-1
taof(RELA)	exp(FOSL1)	-1
taof(RELA)	exp(GJB1)	1
taof(RELA)	exp(POM121C)	-1
taof(RELA)	exp(NOS2)	1
taof(RELA)	exp(SOD2)	1
taof(RELA)	exp(SLC35D1)	-1
taof(RELA)	exp(ENG)	1
taof(RELA)	exp(GLRX)	-1
taof(RELA)	exp(REG3A)	1
taof(RELA)	exp(HSP90B1)	-1
taof(RELA)	exp(CCL4)	1
taof(RELA)	exp(HTR1A)	1
taof(RELA)	exp(PIGR)	1
taof(RELA)	exp(COL1A1)	-1
taof(RELA)	exp(TNFRSF12A)	-1
taof(RELA)	exp(ODC1)	-1
taof(RELA)	exp(USP27X)	-1
taof(RELA)	exp(ICAM1)	1
taof(RELA)	exp(F3)	1
taof(RELA)	exp(WARS)	-1
taof(RELA)	exp(JAG1)	-1
taof(RELA)	exp(CXCL1)	1
taof(RELA)	exp(S100A11)	-1
taof(RELA)	exp(PPAP2B)	1
MAP3K7	exp(IL8)	1
MAP3K7	exp(SELE)	-1
MAP3K7	exp(TIMP3)	1
MAP3K7	exp(THBS1)	1
MAP3K7	exp(SERPINE1)	1
MAP3K7	exp(IL6)	1
MAP3K7	exp(LOX)	1
MAP3K7	exp(VCL)	1
MAP3K7	exp(SMAD7)	1
taof(NFKB Complex Hs)	exp(MALL)	1
taof(NFKB Complex Hs)	exp(PTPN1)	1
taof(NFKB Complex Hs)	exp(GDF15)	1
taof(NFKB Complex Hs)	exp(GSTP1)	1
taof(NFKB Complex Hs)	exp(CA3)	-1
taof(NFKB Complex Hs)	exp(COL11A1)	1
taof(NFKB Complex Hs)	exp(DAB2)	1
taof(NFKB Complex Hs)	exp(MAGED1)	-1
taof(NFKB Complex Hs)	exp(CCL5)	1
taof(NFKB Complex Hs)	exp(LY75)	1
taof(NFKB Complex Hs)	exp(TFF1)	-1
taof(NFKB Complex Hs)	exp(PRRG1)	1
taof(NFKB Complex Hs)	exp(AKT2)	-1
taof(NFKB Complex Hs)	exp(GYS1)	-1
taof(NFKB Complex Hs)	exp(FZD2)	1
taof(NFKB Complex Hs)	exp(TGFB1I1)	1
taof(NFKB Complex Hs)	exp(EREG)	1
taof(NFKB Complex Hs)	exp(MITF)	1
taof(NFKB Complex Hs)	exp(CFLAR)	1
taof(NFKB Complex Hs)	exp(CSF2)	1
taof(NFKB Complex Hs)	exp(KRT6A)	1
taof(NFKB Complex Hs)	exp(CLCF1)	1
taof(NFKB Complex Hs)	exp(F8)	1
taof(NFKB Complex Hs)	exp(SLC29A1)	1
taof(NFKB Complex Hs)	exp(NQO1)	1
taof(NFKB Complex Hs)	exp(TMPO)	1
taof(NFKB Complex Hs)	exp(C18orf1)	1
taof(NFKB Complex Hs)	exp(CGA)	-1
taof(NFKB Complex Hs)	exp(NCF1)	1
taof(NFKB Complex Hs)	exp(IRF4)	1
taof(NFKB Complex Hs)	exp(TNFRSF11B)	1
taof(NFKB Complex Hs)	exp(CR2)	1
taof(NFKB Complex Hs)	exp(SLC9A8)	-1
taof(NFKB Complex Hs)	exp(IRG1)	1
taof(NFKB Complex Hs)	exp(IGFBP3)	1
taof(NFKB Complex Hs)	exp(RNF2)	-1
taof(NFKB Complex Hs)	exp(SEPHS1)	1
taof(NFKB Complex Hs)	exp(AMPD3)	1
taof(NFKB Complex Hs)	exp(RRM2)	1
taof(NFKB Complex Hs)	exp(UBE4B)	1
taof(NFKB Complex Hs)	exp(HSP90AB1)	1
taof(NFKB Complex Hs)	exp(LIPE)	-1
taof(NFKB Complex Hs)	exp(MUC5AC)	1
taof(NFKB Complex Hs)	exp(PRKCZ)	-1
taof(NFKB Complex Hs)	exp(TAP1)	1
taof(NFKB Complex Hs)	exp(COL18A1)	1
taof(NFKB Complex Hs)	exp(LTA)	1
taof(NFKB Complex Hs)	exp(HNRPDL)	1
taof(NFKB Complex Hs)	exp(KLF5)	1
taof(NFKB Complex Hs)	exp(PPL)	-1
taof(NFKB Complex Hs)	exp(MTUS1)	-1
taof(NFKB Complex Hs)	exp(PHC2)	1
taof(NFKB Complex Hs)	exp(BDNF)	1
taof(NFKB Complex Hs)	exp(CYP1B1)	1
taof(NFKB Complex Hs)	exp(INSIG1)	-1
taof(NFKB Complex Hs)	exp(DMXL1)	1
taof(NFKB Complex Hs)	exp(RAB40B)	1
taof(NFKB Complex Hs)	exp(IL4)	-1
taof(NFKB Complex Hs)	exp(BCKDK)	1
taof(NFKB Complex Hs)	exp(TUBB4)	1
taof(NFKB Complex Hs)	exp(CCDC75)	1
taof(NFKB Complex Hs)	exp(DPEP1)	1
taof(NFKB Complex Hs)	exp(LPL)	-1
taof(NFKB Complex Hs)	exp(RPS6KA4)	1
taof(NFKB Complex Hs)	exp(RND3)	1
taof(NFKB Complex Hs)	exp(TSLP)	1
taof(NFKB Complex Hs)	exp(IFRD1)	-1
taof(NFKB Complex Hs)	exp(GDF10)	-1
taof(NFKB Complex Hs)	exp(EPHB4)	1
taof(NFKB Complex Hs)	exp(TOP2A)	-1
taof(NFKB Complex Hs)	exp(JUNB)	1
taof(NFKB Complex Hs)	exp(SELP)	1
taof(NFKB Complex Hs)	exp(TGIF1)	-1
taof(NFKB Complex Hs)	exp(RAB4A)	1
taof(NFKB Complex Hs)	exp(KLK3)	1
taof(NFKB Complex Hs)	exp(M6PR)	1
taof(NFKB Complex Hs)	exp(HSD17B10)	-1
taof(NFKB Complex Hs)	exp(IL10RB)	-1
taof(NFKB Complex Hs)	exp(NOX1)	1
taof(NFKB Complex Hs)	exp(ABCG1)	-1
taof(NFKB Complex Hs)	exp(CFTR)	1
taof(NFKB Complex Hs)	exp(PIGCP1)	1
taof(NFKB Complex Hs)	exp(KITLG)	1
taof(NFKB Complex Hs)	exp(PGK1)	-1
taof(NFKB Complex Hs)	exp(HNRNPA1)	1
taof(NFKB Complex Hs)	exp(MAFF)	1
taof(NFKB Complex Hs)	exp(BRCA2)	1
taof(NFKB Complex Hs)	exp(PEMT)	-1
taof(NFKB Complex Hs)	exp(CDC2L2)	1
taof(NFKB Complex Hs)	exp(AEBP1)	1
taof(NFKB Complex Hs)	exp(NF2)	1
taof(NFKB Complex Hs)	exp(IL15)	1
taof(NFKB Complex Hs)	exp(AKT1)	1
taof(NFKB Complex Hs)	exp(RAD51C)	1
taof(NFKB Complex Hs)	exp(SLFN12L)	1
taof(NFKB Complex Hs)	exp(CCL4)	1
taof(NFKB Complex Hs)	exp(ACAT1)	1
taof(NFKB Complex Hs)	exp(CAPN6)	1
taof(NFKB Complex Hs)	exp(APOC3)	1
taof(NFKB Complex Hs)	exp(COL1A1)	-1
taof(NFKB Complex Hs)	exp(REN)	-1
taof(NFKB Complex Hs)	exp(AFMID)	1
taof(NFKB Complex Hs)	exp(IFI16)	1
taof(NFKB Complex Hs)	exp(JAG1)	1
taof(NFKB Complex Hs)	exp(HLA-F)	1
taof(NFKB Complex Hs)	exp(SERPINB2)	1
taof(NFKB Complex Hs)	exp(MT-CYB)	-1
taof(NFKB Complex Hs)	exp(SELE)	1
taof(NFKB Complex Hs)	exp(RTEL1)	-1
taof(NFKB Complex Hs)	exp(KRT18)	1
taof(NFKB Complex Hs)	exp(HIST1H1D)	-1
taof(NFKB Complex Hs)	exp(ACSL1)	-1
taof(NFKB Complex Hs)	exp(CTSZ)	1
taof(NFKB Complex Hs)	exp(BCL2)	1
taof(NFKB Complex Hs)	exp(CD99)	1
taof(NFKB Complex Hs)	exp(PDCD2)	-1
taof(NFKB Complex Hs)	exp(SCMH1)	1
taof(NFKB Complex Hs)	exp(THBS1)	-1
taof(NFKB Complex Hs)	exp(GPX3)	-1
taof(NFKB Complex Hs)	exp(LTB)	1
taof(NFKB Complex Hs)	exp(FADD)	-1
taof(NFKB Complex Hs)	exp(TALDO1)	-1
taof(NFKB Complex Hs)	exp(CD97)	1
taof(NFKB Complex Hs)	exp(KRT5)	-1
taof(NFKB Complex Hs)	exp(CDX2)	1
taof(NFKB Complex Hs)	exp(CSHL1)	1
taof(NFKB Complex Hs)	exp(ACAA1)	1
taof(NFKB Complex Hs)	exp(TFF2)	-1
taof(NFKB Complex Hs)	exp(TPM1)	1
taof(NFKB Complex Hs)	exp(DEFB4)	1
taof(NFKB Complex Hs)	exp(SPTBN1)	-1
taof(NFKB Complex Hs)	exp(VPREB1)	-1
taof(NFKB Complex Hs)	exp(CXCR4)	1
taof(NFKB Complex Hs)	exp(GSTM5)	1
taof(NFKB Complex Hs)	exp(SLC35E2)	1
taof(NFKB Complex Hs)	exp(NDRG2)	1
taof(NFKB Complex Hs)	exp(NOV)	1
taof(NFKB Complex Hs)	exp(IFIT1L)	1
taof(NFKB Complex Hs)	exp(MMP9)	1
taof(NFKB Complex Hs)	exp(LIMA1)	1
taof(NFKB Complex Hs)	exp(RAB5B)	-1
taof(NFKB Complex Hs)	exp(ADM)	1
taof(NFKB Complex Hs)	exp(PLA2G2A)	1
taof(NFKB Complex Hs)	exp(PSMB5)	1
taof(NFKB Complex Hs)	exp(PTPN2)	1
taof(NFKB Complex Hs)	exp(CD14)	1
taof(NFKB Complex Hs)	exp(IL1B)	1
taof(NFKB Complex Hs)	exp(STAT2)	1
taof(NFKB Complex Hs)	exp(IL13)	1
taof(NFKB Complex Hs)	exp(PDPN)	1
taof(NFKB Complex Hs)	exp(ERO1L)	1
taof(NFKB Complex Hs)	exp(VEGFC)	1
taof(NFKB Complex Hs)	exp(CRP)	1
taof(NFKB Complex Hs)	exp(EIF4EBP1)	-1
taof(NFKB Complex Hs)	exp(HLA-G)	1
taof(NFKB Complex Hs)	exp(PDX1)	-1
taof(NFKB Complex Hs)	exp(ANXA3)	1
taof(NFKB Complex Hs)	exp(BID)	1
taof(NFKB Complex Hs)	exp(ETS2)	-1
taof(NFKB Complex Hs)	exp(GADD45A)	1
taof(NFKB Complex Hs)	exp(HK2)	1
taof(NFKB Complex Hs)	exp(GTSE1)	1
taof(NFKB Complex Hs)	exp(FOXN3)	-1
taof(NFKB Complex Hs)	exp(MYCL1)	1
taof(NFKB Complex Hs)	exp(PRDX6)	-1
taof(NFKB Complex Hs)	exp(STK10)	1
taof(NFKB Complex Hs)	exp(TWIST1)	1
taof(NFKB Complex Hs)	exp(CTSF)	1
taof(NFKB Complex Hs)	exp(PTPN13)	1
taof(NFKB Complex Hs)	exp(TNK2)	1
taof(NFKB Complex Hs)	exp(CLU)	1
taof(NFKB Complex Hs)	exp(PSMC4)	1
taof(NFKB Complex Hs)	exp(SLC2A4)	-1
taof(NFKB Complex Hs)	exp(ELF3)	1
taof(NFKB Complex Hs)	exp(IL4R)	1
taof(NFKB Complex Hs)	exp(CYBA)	1
taof(NFKB Complex Hs)	exp(MYLK)	1
taof(NFKB Complex Hs)	exp(CCND1)	1
taof(NFKB Complex Hs)	exp(SEMA3C)	1
taof(NFKB Complex Hs)	exp(PLAUR)	1
taof(NFKB Complex Hs)	exp(SDC4)	1
taof(NFKB Complex Hs)	exp(SERPINE1)	1
taof(NFKB Complex Hs)	exp(RNF19A)	1
taof(NFKB Complex Hs)	exp(TFF3)	-1
taof(NFKB Complex Hs)	exp(KRT14)	-1
taof(NFKB Complex Hs)	exp(CDH1)	-1
taof(NFKB Complex Hs)	exp(SMPD1)	1
taof(NFKB Complex Hs)	exp(CCT6B)	1
taof(NFKB Complex Hs)	exp(MSR1)	1
taof(NFKB Complex Hs)	exp(GAS1)	-1
taof(NFKB Complex Hs)	exp(MPDU1)	1
taof(NFKB Complex Hs)	exp(ALDH3A2)	1
taof(NFKB Complex Hs)	exp(CDKN1C)	-1
taof(NFKB Complex Hs)	exp(IFI6)	1
taof(NFKB Complex Hs)	exp(GRN)	1
taof(NFKB Complex Hs)	exp(MMP23B)	1
taof(NFKB Complex Hs)	exp(ESR1)	1
taof(NFKB Complex Hs)	exp(UBE2L6)	1
taof(NFKB Complex Hs)	exp(CX3CL1)	1
taof(NFKB Complex Hs)	exp(UCK2)	-1
taof(NFKB Complex Hs)	exp(CDK4)	-1
taof(NFKB Complex Hs)	exp(TCEAL1)	1
taof(NFKB Complex Hs)	exp(TNFSF13B)	1
taof(NFKB Complex Hs)	exp(NGF)	1
taof(NFKB Complex Hs)	exp(CDH13)	1
taof(NFKB Complex Hs)	exp(P2RX4)	1
taof(NFKB Complex Hs)	exp(BIN1)	1
taof(NFKB Complex Hs)	exp(SLC2A1)	1
taof(NFKB Complex Hs)	exp(CCL22)	1
taof(NFKB Complex Hs)	exp(POU6F1)	-1
taof(NFKB Complex Hs)	exp(CYFIP1)	1
taof(NFKB Complex Hs)	exp(HR)	-1
taof(NFKB Complex Hs)	exp(CXCL10)	1
taof(NFKB Complex Hs)	exp(SLC6A6)	1
taof(NFKB Complex Hs)	exp(CCR7)	1
taof(NFKB Complex Hs)	exp(TP53)	1
taof(NFKB Complex Hs)	exp(BNIP3L)	-1
taof(NFKB Complex Hs)	exp(BDKRB1)	1
taof(NFKB Complex Hs)	exp(COL2A1)	-1
taof(NFKB Complex Hs)	exp(CXCR5)	1
taof(NFKB Complex Hs)	exp(LMO1)	-1
taof(NFKB Complex Hs)	exp(CETN1)	1
taof(NFKB Complex Hs)	exp(IFNA1)	1
taof(NFKB Complex Hs)	exp(STAT5A)	1
taof(NFKB Complex Hs)	exp(RXRA)	-1
taof(NFKB Complex Hs)	exp(EDNRB)	1
taof(NFKB Complex Hs)	exp(RABEP1)	-1
taof(NFKB Complex Hs)	exp(SEMA3F)	1
taof(NFKB Complex Hs)	exp(THBS2)	1
taof(NFKB Complex Hs)	exp(GAGE2C)	1
taof(NFKB Complex Hs)	exp(XRCC6)	1
taof(NFKB Complex Hs)	exp(THRSP)	-1
taof(NFKB Complex Hs)	exp(ACADS)	-1
taof(NFKB Complex Hs)	exp(IFITM1)	1
taof(NFKB Complex Hs)	exp(USP9X)	1
taof(NFKB Complex Hs)	exp(LYN)	1
taof(NFKB Complex Hs)	exp(ATP5F1)	-1
taof(NFKB Complex Hs)	exp(ALAS1)	1
taof(NFKB Complex Hs)	exp(PIM2)	1
taof(NFKB Complex Hs)	exp(LOC389842)	1
taof(NFKB Complex Hs)	exp(IL1RN)	1
taof(NFKB Complex Hs)	exp(TST)	-1
taof(NFKB Complex Hs)	exp(TAC1)	1
taof(NFKB Complex Hs)	exp(BMP3)	-1
taof(NFKB Complex Hs)	exp(CYP7B1)	1
taof(NFKB Complex Hs)	exp(ATP11A)	-1
taof(NFKB Complex Hs)	exp(ARNT)	-1
taof(NFKB Complex Hs)	exp(VCAM1)	1
taof(NFKB Complex Hs)	exp(CCL3)	1
taof(NFKB Complex Hs)	exp(RGS16)	1
taof(NFKB Complex Hs)	exp(MT2A)	1
taof(NFKB Complex Hs)	exp(NBR1)	1
taof(NFKB Complex Hs)	exp(PSMA2)	-1
taof(NFKB Complex Hs)	exp(SIX4)	1
taof(NFKB Complex Hs)	exp(ADAMTS1)	-1
taof(NFKB Complex Hs)	exp(PTAFR)	1
taof(NFKB Complex Hs)	exp(TDRD7)	1
taof(NFKB Complex Hs)	exp(NR3C1)	1
taof(NFKB Complex Hs)	exp(GALT)	1
taof(NFKB Complex Hs)	exp(XRCC5)	1
taof(NFKB Complex Hs)	exp(NINJ1)	-1
taof(NFKB Complex Hs)	exp(LAMA5)	1
taof(NFKB Complex Hs)	exp(TSHR)	1
taof(NFKB Complex Hs)	exp(SMAD2)	-1
taof(NFKB Complex Hs)	exp(IL10)	-1
taof(NFKB Complex Hs)	exp(CETN2)	-1
taof(NFKB Complex Hs)	exp(KSR1)	-1
taof(NFKB Complex Hs)	exp(NR4A3)	1
taof(NFKB Complex Hs)	exp(UBA1)	1
taof(NFKB Complex Hs)	exp(TUBG1)	1
taof(NFKB Complex Hs)	exp(GRSF1)	1
taof(NFKB Complex Hs)	exp(PLAU)	1
taof(NFKB Complex Hs)	exp(NFKBIE)	1
taof(NFKB Complex Hs)	exp(HMGB1L1)	-1
taof(NFKB Complex Hs)	exp(CLK3)	-1
taof(NFKB Complex Hs)	exp(CCL28)	1
taof(NFKB Complex Hs)	exp(PMP22)	-1
taof(NFKB Complex Hs)	exp(SPOP)	1
taof(NFKB Complex Hs)	exp(IRF1)	1
taof(NFKB Complex Hs)	exp(NFKBIZ)	-1
taof(NFKB Complex Hs)	exp(HNRNPA0)	1
taof(NFKB Complex Hs)	exp(CSH2)	1
taof(NFKB Complex Hs)	exp(IGF1)	-1
taof(NFKB Complex Hs)	exp(OAS1)	1
taof(NFKB Complex Hs)	exp(SAA1)	1
taof(NFKB Complex Hs)	exp(LIF)	1
taof(NFKB Complex Hs)	exp(CDC45L)	-1
taof(NFKB Complex Hs)	exp(PKD2)	1
taof(NFKB Complex Hs)	exp(CAT)	-1
taof(NFKB Complex Hs)	exp(BCL2L1)	1
taof(NFKB Complex Hs)	exp(RPS18P5)	1
taof(NFKB Complex Hs)	exp(IL17RA)	-1
taof(NFKB Complex Hs)	exp(RABGGTA)	-1
taof(NFKB Complex Hs)	exp(SPARC)	-1
taof(NFKB Complex Hs)	exp(GSTM3)	1
taof(NFKB Complex Hs)	exp(SMA4)	1
taof(NFKB Complex Hs)	exp(GSTA2)	1
taof(NFKB Complex Hs)	exp(FTH1)	1
taof(NFKB Complex Hs)	exp(TNFRSF10B)	1
taof(NFKB Complex Hs)	exp(TRIM63)	1
taof(NFKB Complex Hs)	exp(APOA1)	-1
taof(NFKB Complex Hs)	exp(MKNK2)	-1
taof(NFKB Complex Hs)	exp(AGER)	1
taof(NFKB Complex Hs)	exp(EBNA1BP2)	1
taof(NFKB Complex Hs)	exp(LGALS3)	1
taof(NFKB Complex Hs)	exp(ATP5J2)	-1
taof(NFKB Complex Hs)	exp(PPARA)	1
taof(NFKB Complex Hs)	exp(GBP4)	1
taof(NFKB Complex Hs)	exp(ME1)	-1
taof(NFKB Complex Hs)	exp(POLR1C)	1
taof(NFKB Complex Hs)	exp(ENPP2)	1
taof(NFKB Complex Hs)	exp(RPL23AP1)	1
taof(NFKB Complex Hs)	exp(CDH3)	1
taof(NFKB Complex Hs)	exp(LAMA4)	-1
taof(NFKB Complex Hs)	exp(CITED4)	-1
taof(NFKB Complex Hs)	exp(S100A8)	1
taof(NFKB Complex Hs)	exp(RNF31)	1
taof(NFKB Complex Hs)	exp(NKX3-2)	-1
taof(NFKB Complex Hs)	exp(CCRN4L)	1
taof(NFKB Complex Hs)	exp(CDKN2C)	-1
taof(NFKB Complex Hs)	exp(CHST2)	1
taof(NFKB Complex Hs)	exp(IL15RA)	1
taof(NFKB Complex Hs)	exp(HIVEP2)	1
taof(NFKB Complex Hs)	exp(ALAD)	-1
taof(NFKB Complex Hs)	exp(CST7)	-1
taof(NFKB Complex Hs)	exp(BNIP3)	-1
taof(NFKB Complex Hs)	exp(SLC2A2)	-1
taof(NFKB Complex Hs)	exp(ZNF211)	1
taof(NFKB Complex Hs)	exp(ENOSF1)	1
taof(NFKB Complex Hs)	exp(ARMC6)	-1
taof(NFKB Complex Hs)	exp(VEGFA)	1
taof(NFKB Complex Hs)	exp(CTNNB1)	-1
taof(NFKB Complex Hs)	exp(ISG15)	1
taof(NFKB Complex Hs)	exp(IFITM4P)	1
taof(NFKB Complex Hs)	exp(CDC25A)	-1
taof(NFKB Complex Hs)	exp(CHP)	-1
taof(NFKB Complex Hs)	exp(SOCS3)	1
taof(NFKB Complex Hs)	exp(STRADB)	-1
taof(NFKB Complex Hs)	exp(BMP2)	1
taof(NFKB Complex Hs)	exp(ISL1)	-1
taof(NFKB Complex Hs)	exp(ITGAV)	1
taof(NFKB Complex Hs)	exp(HMOX1)	1
taof(NFKB Complex Hs)	exp(HES1)	-1
taof(NFKB Complex Hs)	exp(SERPINE2)	1
taof(NFKB Complex Hs)	exp(PLK2)	1
taof(NFKB Complex Hs)	exp(PC)	-1
taof(NFKB Complex Hs)	exp(ATP4B)	1
taof(NFKB Complex Hs)	exp(SERPINB1)	1
taof(NFKB Complex Hs)	exp(GREM2)	1
taof(NFKB Complex Hs)	exp(PMEPA1)	-1
taof(NFKB Complex Hs)	exp(IGK@)	1
taof(NFKB Complex Hs)	exp(SDC1)	1
taof(NFKB Complex Hs)	exp(LDLR)	1
taof(NFKB Complex Hs)	exp(IGFBP6)	1
taof(NFKB Complex Hs)	exp(SELPLG)	1
taof(NFKB Complex Hs)	exp(PIP5K1A)	1
taof(NFKB Complex Hs)	exp(FAS)	1
taof(NFKB Complex Hs)	exp(Atf2)	1
taof(NFKB Complex Hs)	exp(BHMT)	-1
taof(NFKB Complex Hs)	exp(CCL2)	1
taof(NFKB Complex Hs)	exp(POLD1)	-1
taof(NFKB Complex Hs)	exp(SAA2)	1
taof(NFKB Complex Hs)	exp(KCNMA1)	1
taof(NFKB Complex Hs)	exp(CCNE2)	-1
taof(NFKB Complex Hs)	exp(IRF2)	-1
taof(NFKB Complex Hs)	exp(EN1)	1
taof(NFKB Complex Hs)	exp(PSMD10)	1
taof(NFKB Complex Hs)	exp(CXCR7)	1
taof(NFKB Complex Hs)	exp(UBC)	1
taof(NFKB Complex Hs)	exp(MXD4)	-1
taof(NFKB Complex Hs)	exp(MFAP2)	-1
taof(NFKB Complex Hs)	exp(BCL2A1)	1
taof(NFKB Complex Hs)	exp(RPSAP12)	1
taof(NFKB Complex Hs)	exp(CD83)	1
taof(NFKB Complex Hs)	exp(RLIM)	-1
taof(NFKB Complex Hs)	exp(CD80)	1
taof(NFKB Complex Hs)	exp(PTX3)	1
taof(NFKB Complex Hs)	exp(ATF3)	1
taof(NFKB Complex Hs)	exp(GDNF)	1
taof(NFKB Complex Hs)	exp(PTN)	-1
taof(NFKB Complex Hs)	exp(STK38)	1
taof(NFKB Complex Hs)	exp(IRAK3)	-1
taof(NFKB Complex Hs)	exp(CD59)	1
taof(NFKB Complex Hs)	exp(MMP14)	1
taof(NFKB Complex Hs)	exp(IL12B)	1
taof(NFKB Complex Hs)	exp(CYR61)	1
taof(NFKB Complex Hs)	exp(HIVEP1)	1
taof(NFKB Complex Hs)	exp(BSCL2)	-1
taof(NFKB Complex Hs)	exp(LTBP2)	1
taof(NFKB Complex Hs)	exp(BCLXL)	1
taof(NFKB Complex Hs)	exp(CYTH3)	1
taof(NFKB Complex Hs)	exp(TFRC)	1
taof(NFKB Complex Hs)	exp(ERBB2)	1
taof(NFKB Complex Hs)	exp(TF)	1
taof(NFKB Complex Hs)	exp(LDHB)	-1
taof(NFKB Complex Hs)	exp(KDR)	1
taof(NFKB Complex Hs)	exp(PDHA1)	-1
taof(NFKB Complex Hs)	exp(CCL11)	1
taof(NFKB Complex Hs)	exp(SCNN1B)	1
taof(NFKB Complex Hs)	exp(FSCN1)	1
taof(NFKB Complex Hs)	exp(TRIM21)	1
taof(NFKB Complex Hs)	exp(CEBPD)	1
taof(NFKB Complex Hs)	exp(JAK2)	1
taof(NFKB Complex Hs)	exp(RRAS)	1
taof(NFKB Complex Hs)	exp(CD40LG)	1
taof(NFKB Complex Hs)	exp(NFKB2)	1
taof(NFKB Complex Hs)	exp(TNFRSF9)	1
taof(NFKB Complex Hs)	exp(GCH1)	1
taof(NFKB Complex Hs)	exp(CSF3)	1
taof(NFKB Complex Hs)	exp(XIAP)	1
taof(NFKB Complex Hs)	exp(HIPK2)	-1
taof(NFKB Complex Hs)	exp(NMI)	1
taof(NFKB Complex Hs)	exp(AKAP8)	1
taof(NFKB Complex Hs)	exp(FZD1)	1
taof(NFKB Complex Hs)	exp(OPRM1)	1
taof(NFKB Complex Hs)	exp(ROCK1)	-1
taof(NFKB Complex Hs)	exp(UBE2H)	1
taof(NFKB Complex Hs)	exp(PRPS1)	-1
taof(NFKB Complex Hs)	exp(DNASE1L3)	1
taof(NFKB Complex Hs)	exp(SGK1)	1
taof(NFKB Complex Hs)	exp(PSMB9)	1
taof(NFKB Complex Hs)	exp(PLSCR1)	1
taof(NFKB Complex Hs)	exp(DCN)	1
taof(NFKB Complex Hs)	exp(TNFSF15)	1
taof(NFKB Complex Hs)	exp(ITGA3)	1
taof(NFKB Complex Hs)	exp(FASN)	-1
taof(NFKB Complex Hs)	exp(IFNB1)	1
taof(NFKB Complex Hs)	exp(NPR3)	1
taof(NFKB Complex Hs)	exp(SH3GL2)	-1
taof(NFKB Complex Hs)	exp(SLC16A2)	1
taof(NFKB Complex Hs)	exp(S100A6)	1
taof(NFKB Complex Hs)	exp(IER3)	1
taof(NFKB Complex Hs)	exp(CYB5A)	1
taof(NFKB Complex Hs)	exp(CD86)	1
taof(NFKB Complex Hs)	exp(GM2A)	1
taof(NFKB Complex Hs)	exp(GBP2)	1
taof(NFKB Complex Hs)	exp(FOXC2)	1
taof(NFKB Complex Hs)	exp(ACADL)	1
taof(NFKB Complex Hs)	exp(TNIP1)	1
taof(NFKB Complex Hs)	exp(IFI44)	1
taof(NFKB Complex Hs)	exp(SLC8A1)	1
taof(NFKB Complex Hs)	exp(HSP90AA1)	1
taof(NFKB Complex Hs)	exp(GPR137B)	1
taof(NFKB Complex Hs)	exp(TIMP3)	-1
taof(NFKB Complex Hs)	exp(LUM)	-1
taof(NFKB Complex Hs)	exp(PTPRB)	1
taof(NFKB Complex Hs)	exp(TACR1)	1
taof(NFKB Complex Hs)	exp(TNF)	1
taof(NFKB Complex Hs)	exp(BATF)	1
taof(NFKB Complex Hs)	exp(CXCL12)	1
taof(NFKB Complex Hs)	exp(IFI27L1)	1
taof(NFKB Complex Hs)	exp(WSB1)	1
taof(NFKB Complex Hs)	exp(TMOD2)	1
taof(NFKB Complex Hs)	exp(NOTCH1)	1
taof(NFKB Complex Hs)	exp(NFKBIA)	1
taof(NFKB Complex Hs)	exp(SMAD4)	-1
taof(NFKB Complex Hs)	exp(FGF2)	1
taof(NFKB Complex Hs)	exp(IFIT2)	1
taof(NFKB Complex Hs)	exp(CXCL5)	1
taof(NFKB Complex Hs)	exp(REEP5)	-1
taof(NFKB Complex Hs)	exp(GRASP)	1
taof(NFKB Complex Hs)	exp(MMP3)	1
taof(NFKB Complex Hs)	exp(PLD3)	1
taof(NFKB Complex Hs)	exp(IGHG4)	1
taof(NFKB Complex Hs)	exp(G6PD)	1
taof(NFKB Complex Hs)	exp(EIF4G2)	-1
taof(NFKB Complex Hs)	exp(PLAT)	1
taof(NFKB Complex Hs)	exp(MAP2K6)	1
taof(NFKB Complex Hs)	exp(CXCL2)	1
taof(NFKB Complex Hs)	exp(IFNG)	1
taof(NFKB Complex Hs)	exp(EPB41L1)	1
taof(NFKB Complex Hs)	exp(HMGB1)	-1
taof(NFKB Complex Hs)	exp(LGALS7)	1
taof(NFKB Complex Hs)	exp(PIK3CD)	1
taof(NFKB Complex Hs)	exp(CCL19)	1
taof(NFKB Complex Hs)	exp(ITM2B)	1
taof(NFKB Complex Hs)	exp(EGFR)	1
taof(NFKB Complex Hs)	exp(HTRA1)	-1
taof(NFKB Complex Hs)	exp(ERCC4)	-1
taof(NFKB Complex Hs)	exp(CTNNA1)	-1
taof(NFKB Complex Hs)	exp(DAG1)	1
taof(NFKB Complex Hs)	exp(FASLG)	1
taof(NFKB Complex Hs)	exp(IL12A)	1
taof(NFKB Complex Hs)	exp(DDR1)	-1
taof(NFKB Complex Hs)	exp(BRF2)	1
taof(NFKB Complex Hs)	exp(GGT1)	1
taof(NFKB Complex Hs)	exp(TFPI2)	1
taof(NFKB Complex Hs)	exp(HLA-C)	1
taof(NFKB Complex Hs)	exp(P4HA2)	1
taof(NFKB Complex Hs)	exp(MT-CO3)	-1
taof(NFKB Complex Hs)	exp(TUSC3)	1
taof(NFKB Complex Hs)	exp(TRIM16)	1
taof(NFKB Complex Hs)	exp(COL4A3BP)	1
taof(NFKB Complex Hs)	exp(ACPP)	1
taof(NFKB Complex Hs)	exp(GH1)	1
taof(NFKB Complex Hs)	exp(CEBPB)	1
taof(NFKB Complex Hs)	exp(HPX)	1
taof(NFKB Complex Hs)	exp(CRYAB)	-1
taof(NFKB Complex Hs)	exp(PKP1)	1
taof(NFKB Complex Hs)	exp(ASAP1)	1
taof(NFKB Complex Hs)	exp(HBP1)	-1
taof(NFKB Complex Hs)	exp(SOX5)	1
taof(NFKB Complex Hs)	exp(SH3RF1)	1
taof(NFKB Complex Hs)	exp(CCL8)	1
taof(NFKB Complex Hs)	exp(EPHA2)	1
taof(NFKB Complex Hs)	exp(COL3A1)	-1
taof(NFKB Complex Hs)	exp(TCF4)	-1
taof(NFKB Complex Hs)	exp(UBE3A)	1
taof(NFKB Complex Hs)	exp(TRIM14)	1
taof(NFKB Complex Hs)	exp(CDC2L1)	1
taof(NFKB Complex Hs)	exp(FMR1)	-1
taof(NFKB Complex Hs)	exp(MIF)	1
taof(NFKB Complex Hs)	exp(ALDH1A3)	1
taof(NFKB Complex Hs)	exp(BMP1)	-1
taof(NFKB Complex Hs)	exp(IFNAR2)	1
taof(NFKB Complex Hs)	exp(SAT1)	1
taof(NFKB Complex Hs)	exp(PODXL)	1
taof(NFKB Complex Hs)	exp(PAM)	1
taof(NFKB Complex Hs)	exp(CIAPIN1)	1
taof(NFKB Complex Hs)	exp(CD160)	1
taof(NFKB Complex Hs)	exp(TMEM189)	1
taof(NFKB Complex Hs)	exp(ENO3)	1
taof(NFKB Complex Hs)	exp(ADRA2C)	1
taof(NFKB Complex Hs)	exp(RCAN1)	1
taof(NFKB Complex Hs)	exp(FLJ78302)	-1
taof(NFKB Complex Hs)	exp(NRK)	-1
taof(NFKB Complex Hs)	exp(TPMT)	1
taof(NFKB Complex Hs)	exp(ARL3)	-1
taof(NFKB Complex Hs)	exp(RETN)	1
taof(NFKB Complex Hs)	exp(RPS2)	1
taof(NFKB Complex Hs)	exp(CSF1)	1
taof(NFKB Complex Hs)	exp(BECN1)	1
taof(NFKB Complex Hs)	exp(CH25H)	1
taof(NFKB Complex Hs)	exp(MMP1)	1
taof(NFKB Complex Hs)	exp(CD40)	1
taof(NFKB Complex Hs)	exp(SLC20A1)	1
taof(NFKB Complex Hs)	exp(IKBKE)	1
taof(NFKB Complex Hs)	exp(NFKB1)	1
taof(NFKB Complex Hs)	exp(BOK)	1
taof(NFKB Complex Hs)	exp(SIVA1)	-1
taof(NFKB Complex Hs)	exp(LIFR)	1
taof(NFKB Complex Hs)	exp(OGFR)	1
taof(NFKB Complex Hs)	exp(BIRC5)	1
taof(NFKB Complex Hs)	exp(PSMB10)	1
taof(NFKB Complex Hs)	exp(IL6)	1
taof(NFKB Complex Hs)	exp(MMP2)	1
taof(NFKB Complex Hs)	exp(SCARB1)	1
taof(NFKB Complex Hs)	exp(EDN1)	1
taof(NFKB Complex Hs)	exp(LRMP)	-1
taof(NFKB Complex Hs)	exp(IFIT1)	1
taof(NFKB Complex Hs)	exp(RNF11)	-1
taof(NFKB Complex Hs)	exp(SFRP1)	1
taof(NFKB Complex Hs)	exp(OSMR)	1
taof(NFKB Complex Hs)	exp(MARCKS)	1
taof(NFKB Complex Hs)	exp(GADD45B)	1
taof(NFKB Complex Hs)	exp(IL9)	1
taof(NFKB Complex Hs)	exp(NRIP1)	-1
taof(NFKB Complex Hs)	exp(GRB2)	1
taof(NFKB Complex Hs)	exp(PDLIM1)	1
taof(NFKB Complex Hs)	exp(CCL20)	1
taof(NFKB Complex Hs)	exp(NADK)	1
taof(NFKB Complex Hs)	exp(NOD2)	1
taof(NFKB Complex Hs)	exp(NID1)	1
taof(NFKB Complex Hs)	exp(CYP11B1)	1
taof(NFKB Complex Hs)	exp(HEG1)	1
taof(NFKB Complex Hs)	exp(TLR3)	1
taof(NFKB Complex Hs)	exp(FOXF2)	1
taof(NFKB Complex Hs)	exp(HSPA5)	1
taof(NFKB Complex Hs)	exp(HLA-B)	1
taof(NFKB Complex Hs)	exp(IFIT5)	1
taof(NFKB Complex Hs)	exp(PARK7)	1
taof(NFKB Complex Hs)	exp(IGHG3)	1
taof(NFKB Complex Hs)	exp(JRK)	1
taof(NFKB Complex Hs)	exp(APBB1IP)	1
taof(NFKB Complex Hs)	exp(TRMU)	1
taof(NFKB Complex Hs)	exp(FOSL1)	1
taof(NFKB Complex Hs)	exp(BTK)	1
taof(NFKB Complex Hs)	exp(NUP214)	1
taof(NFKB Complex Hs)	exp(MX1)	1
taof(NFKB Complex Hs)	exp(NUAK2)	1
taof(NFKB Complex Hs)	exp(MBP)	1
taof(NFKB Complex Hs)	exp(RGS2)	-1
taof(NFKB Complex Hs)	exp(YAP1)	1
taof(NFKB Complex Hs)	exp(AMIGO2)	1
taof(NFKB Complex Hs)	exp(IFNGR1)	1
taof(NFKB Complex Hs)	exp(TMEM176B)	1
taof(NFKB Complex Hs)	exp(CASP4)	1
taof(NFKB Complex Hs)	exp(PPP3CB)	1
taof(NFKB Complex Hs)	exp(CXCL1)	1
taof(NFKB Complex Hs)	exp(SIGMAR1)	-1
taof(NFKB Complex Hs)	exp(IL29)	1
taof(NFKB Complex Hs)	exp(PTPRR)	1
taof(NFKB Complex Hs)	exp(TMEM5)	1
taof(NFKB Complex Hs)	exp(DNAJA3)	-1
taof(NFKB Complex Hs)	exp(KCNN4)	1
taof(NFKB Complex Hs)	exp(CPT1A)	1
taof(NFKB Complex Hs)	exp(GATA6)	-1
taof(NFKB Complex Hs)	exp(CLCN3)	1
taof(NFKB Complex Hs)	exp(MORF4L2)	1
taof(NFKB Complex Hs)	exp(DAPK1)	-1
taof(NFKB Complex Hs)	exp(SIGLEC7)	1
taof(NFKB Complex Hs)	exp(FXYD2)	1
taof(NFKB Complex Hs)	exp(F11R)	1
taof(NFKB Complex Hs)	exp(RBP1)	1
taof(NFKB Complex Hs)	exp(CHKA)	1
taof(NFKB Complex Hs)	exp(IFNAR1)	1
taof(NFKB Complex Hs)	exp(CYTH1)	1
taof(NFKB Complex Hs)	exp(IMPDH1)	-1
taof(NFKB Complex Hs)	exp(STAT1)	1
taof(NFKB Complex Hs)	exp(B2M)	1
taof(NFKB Complex Hs)	exp(PCNA)	1
taof(NFKB Complex Hs)	exp(ADORA1)	1
taof(NFKB Complex Hs)	exp(TXNRD1)	1
taof(NFKB Complex Hs)	exp(BHLHE23)	-1
taof(NFKB Complex Hs)	exp(SLC2A5)	1
taof(NFKB Complex Hs)	exp(CCL17)	1
taof(NFKB Complex Hs)	exp(WNT10A)	1
taof(NFKB Complex Hs)	exp(DUSP2)	1
taof(NFKB Complex Hs)	exp(CCL7)	1
taof(NFKB Complex Hs)	exp(GUSBL1)	1
taof(NFKB Complex Hs)	exp(USP10)	1
taof(NFKB Complex Hs)	exp(IFI35)	1
taof(NFKB Complex Hs)	exp(EPCAM)	-1
taof(NFKB Complex Hs)	exp(DDX5)	-1
taof(NFKB Complex Hs)	exp(TNFSF11)	1
taof(NFKB Complex Hs)	exp(CGREF1)	1
taof(NFKB Complex Hs)	exp(FDXR)	1
taof(NFKB Complex Hs)	exp(IL8)	1
taof(NFKB Complex Hs)	exp(RNF19B)	1
taof(NFKB Complex Hs)	exp(FABP5L2)	-1
taof(NFKB Complex Hs)	exp(BIRC2)	1
taof(NFKB Complex Hs)	exp(IRF9)	1
taof(NFKB Complex Hs)	exp(PSMB8)	1
taof(NFKB Complex Hs)	exp(TNFAIP8)	1
taof(NFKB Complex Hs)	exp(PTGES)	1
taof(NFKB Complex Hs)	exp(PLCD1)	1
taof(NFKB Complex Hs)	exp(IL1A)	1
taof(NFKB Complex Hs)	exp(OLR1)	1
taof(NFKB Complex Hs)	exp(ALKBH3)	1
taof(NFKB Complex Hs)	exp(ASS1)	1
taof(NFKB Complex Hs)	exp(POLR2A)	1
taof(NFKB Complex Hs)	exp(CP)	1
taof(NFKB Complex Hs)	exp(SYNJ2)	1
taof(NFKB Complex Hs)	exp(SLC25A10)	-1
taof(NFKB Complex Hs)	exp(NR4A2)	1
taof(NFKB Complex Hs)	exp(KPNA1)	1
taof(NFKB Complex Hs)	exp(SYK)	1
taof(NFKB Complex Hs)	exp(JARID1A)	-1
taof(NFKB Complex Hs)	exp(IL18)	1
taof(NFKB Complex Hs)	exp(TLR2)	1
taof(NFKB Complex Hs)	exp(ENO1)	1
taof(NFKB Complex Hs)	exp(SLC12A2)	1
taof(NFKB Complex Hs)	exp(PIK3R1)	1
taof(NFKB Complex Hs)	exp(ITGA6)	-1
taof(NFKB Complex Hs)	exp(ABCD3)	-1
taof(NFKB Complex Hs)	exp(HMGA2)	1
taof(NFKB Complex Hs)	exp(GALNT1)	1
taof(NFKB Complex Hs)	exp(SERINC1)	-1
taof(NFKB Complex Hs)	exp(MSTN)	1
taof(NFKB Complex Hs)	exp(FSTL1)	1
taof(NFKB Complex Hs)	exp(COL16A1)	1
taof(NFKB Complex Hs)	exp(TAp63)	1
taof(NFKB Complex Hs)	exp(CXCL6)	1
taof(NFKB Complex Hs)	exp(YY1)	1
taof(NFKB Complex Hs)	exp(MX2)	1
taof(NFKB Complex Hs)	exp(SPP1)	1
taof(NFKB Complex Hs)	exp(BAG1)	-1
taof(NFKB Complex Hs)	exp(PML)	1
taof(NFKB Complex Hs)	exp(AR)	-1
taof(NFKB Complex Hs)	exp(GNG2)	-1
taof(NFKB Complex Hs)	exp(KRT8)	1
taof(NFKB Complex Hs)	exp(CEBPA)	-1
taof(NFKB Complex Hs)	exp(MTX2)	-1
taof(NFKB Complex Hs)	exp(TIMP1)	1
taof(NFKB Complex Hs)	exp(KCNH2)	1
taof(NFKB Complex Hs)	exp(PSMD13)	1
taof(NFKB Complex Hs)	exp(XDH)	1
taof(NFKB Complex Hs)	exp(SOD1)	1
taof(NFKB Complex Hs)	exp(CXCL9)	1
taof(NFKB Complex Hs)	exp(ADD1)	1
taof(NFKB Complex Hs)	exp(ZNF638)	-1
taof(NFKB Complex Hs)	exp(OASL)	1
taof(NFKB Complex Hs)	exp(GOSR1)	-1
taof(NFKB Complex Hs)	exp(CRISP3)	1
taof(NFKB Complex Hs)	exp(GNB1)	1
taof(NFKB Complex Hs)	exp(TNFAIP1)	1
taof(NFKB Complex Hs)	exp(CASP3)	-1
taof(NFKB Complex Hs)	exp(ICAM1)	1
taof(NFKB Complex Hs)	exp(RUNX3)	-1
taof(NFKB Complex Hs)	exp(NLRP3)	1
taof(NFKB Complex Hs)	exp(SIRPA)	1
taof(NFKB Complex Hs)	exp(PLCB4)	1
taof(NFKB Complex Hs)	exp(MYC)	1
taof(NFKB Complex Hs)	exp(TAP2)	1
taof(NFKB Complex Hs)	exp(GPD1)	-1
taof(NFKB Complex Hs)	exp(NAGLU)	1
taof(NFKB Complex Hs)	exp(OGN)	1
taof(NFKB Complex Hs)	exp(MMP13)	1
taof(NFKB Complex Hs)	exp(RANBP9)	1
taof(NFKB Complex Hs)	exp(CSK)	-1
taof(NFKB Complex Hs)	exp(NPY1R)	1
taof(NFKB Complex Hs)	exp(BCAR3)	1
taof(NFKB Complex Hs)	exp(COQ9)	1
taof(NFKB Complex Hs)	exp(CSH1)	1
taof(NFKB Complex Hs)	exp(GH2)	1
taof(NFKB Complex Hs)	exp(TNFAIP3)	1
taof(NFKB Complex Hs)	exp(C2orf28)	-1
taof(NFKB Complex Hs)	exp(IRF7)	1
taof(NFKB Complex Hs)	exp(FHL2)	1
taof(NFKB Complex Hs)	exp(PPARG)	-1
taof(NFKB Complex Hs)	exp(IFITM3)	1
taof(NFKB Complex Hs)	exp(POU2F3)	1
taof(NFKB Complex Hs)	exp(EMP3)	1
taof(NFKB Complex Hs)	exp(KLF3)	1
taof(NFKB Complex Hs)	exp(SOD3)	1
taof(NFKB Complex Hs)	exp(CCND2)	1
taof(NFKB Complex Hs)	exp(PRDX3)	-1
taof(NFKB Complex Hs)	exp(SNAP25)	1
taof(NFKB Complex Hs)	exp(IL2)	1
taof(NFKB Complex Hs)	exp(PCDH7)	1
taof(NFKB Complex Hs)	exp(TSC1)	1
taof(NFKB Complex Hs)	exp(IL23A)	1
taof(NFKB Complex Hs)	exp(HP)	1
taof(NFKB Complex Hs)	exp(PDGFA)	-1
taof(NFKB Complex Hs)	exp(PTP4A2)	-1
taof(NFKB Complex Hs)	exp(CFB)	1
taof(NFKB Complex Hs)	exp(UBE2V1)	1
taof(NFKB Complex Hs)	exp(CD44)	1
taof(NFKB Complex Hs)	exp(CYP1A1)	-1
taof(NFKB Complex Hs)	exp(IL17A)	1
taof(NFKB Complex Hs)	exp(LY6E)	1
taof(NFKB Complex Hs)	exp(FGFR4)	1
taof(NFKB Complex Hs)	exp(BIRC3)	1
taof(NFKB Complex Hs)	exp(WBP5)	-1
taof(NFKB Complex Hs)	exp(C3)	1
taof(NFKB Complex Hs)	exp(CA2)	-1
taof(NFKB Complex Hs)	exp(GSTT1)	1
taof(NFKB Complex Hs)	exp(DDX3X)	1
taof(NFKB Complex Hs)	exp(CIDEC)	-1
taof(NFKB Complex Hs)	exp(ATN1)	-1
taof(NFKB Complex Hs)	exp(HSPA8)	1
taof(NFKB Complex Hs)	exp(PPP1R3C)	-1
taof(NFKB Complex Hs)	exp(SP110)	1
taof(NFKB Complex Hs)	exp(APP)	1
taof(NFKB Complex Hs)	exp(BFAR)	-1
taof(NFKB Complex Hs)	exp(PLK3)	1
taof(NFKB Complex Hs)	exp(NOTCH3)	-1
taof(NFKB Complex Hs)	exp(PGLYRP2)	1
taof(NFKB Complex Hs)	exp(GMFB)	1
taof(NFKB Complex Hs)	exp(SCGB2A2)	-1
taof(NFKB Complex Hs)	exp(LHFPL2)	1
taof(NFKB Complex Hs)	exp(SCP2)	-1
taof(NFKB Complex Hs)	exp(RAE1)	1
taof(NFKB Complex Hs)	exp(HYAL1)	-1
taof(NFKB Complex Hs)	exp(AK2)	-1
taof(NFKB Complex Hs)	exp(CXCL3)	1
taof(NFKB Complex Hs)	exp(AZGP1)	-1
taof(NFKB Complex Hs)	exp(DMP1)	-1
taof(NFKB Complex Hs)	exp(HMGA1)	1
taof(NFKB Complex Hs)	exp(DPH2)	1
taof(NFKB Complex Hs)	exp(RRAGA)	1
taof(NFKB Complex Hs)	exp(CD69)	1
taof(NFKB Complex Hs)	exp(RAP2A)	1
taof(NFKB Complex Hs)	exp(ADIPOQ)	-1
taof(NFKB Complex Hs)	exp(CXCR3)	1
taof(NFKB Complex Hs)	exp(ETV3)	1
taof(NFKB Complex Hs)	exp(SMAD7)	1
taof(NFKB Complex Hs)	exp(RELB)	1
taof(NFKB Complex Hs)	exp(PTGS2)	1
taof(NFKB Complex Hs)	exp(PENK)	1
taof(NFKB Complex Hs)	exp(STXBP1)	1
taof(NFKB Complex Hs)	exp(RASA3)	1
taof(NFKB Complex Hs)	exp(IL11)	1
taof(NFKB Complex Hs)	exp(FZD7)	1
taof(NFKB Complex Hs)	exp(MET)	1
taof(NFKB Complex Hs)	exp(TNFAIP2)	1
taof(NFKB Complex Hs)	exp(IL1F8)	1
taof(NFKB Complex Hs)	exp(SLC1A4)	1
taof(NFKB Complex Hs)	exp(SMAP1)	-1
taof(NFKB Complex Hs)	exp(HSD11B1)	-1
taof(NFKB Complex Hs)	exp(CAPZA2)	1
taof(NFKB Complex Hs)	exp(NOS2)	1
taof(NFKB Complex Hs)	exp(SOD2)	1
taof(NFKB Complex Hs)	exp(GCLC)	1
taof(NFKB Complex Hs)	exp(CCNC)	-1
taof(NFKB Complex Hs)	exp(WNK1)	1
taof(NFKB Complex Hs)	exp(LOC727765)	-1
taof(NFKB Complex Hs)	exp(DOK4)	1
taof(NFKB Complex Hs)	exp(ABCC6)	1
taof(NFKB Complex Hs)	exp(TIMP2)	1
taof(NFKB Complex Hs)	exp(G0S2)	-1
taof(NFKB Complex Hs)	exp(PYCARD)	-1
taof(NFKB Complex Hs)	exp(DYNC1I2)	1
taof(NFKB Complex Hs)	exp(CELSR1)	1
taof(NFKB Complex Hs)	exp(CLDN7)	-1
taof(NFKB Complex Hs)	exp(COL5A2)	1
taof(NFKB Complex Hs)	exp(CXCL11)	1
taof(NFKB Complex Hs)	exp(IRAK1)	1
TRAF2	exp(PTPN14)	-1
TRAF2	exp(PPFIBP2)	-1
TRAF2	exp(KLF2)	1
TRAF2	exp(REEP3)	-1
TRAF2	exp(MPEG1)	-1
TRAF2	exp(RHBDF1)	-1
TRAF2	exp(HIVEP3)	1
TRAF2	exp(NDRG1)	-1
TRAF2	exp(GPR34)	-1
TRAF2	exp(ANXA4)	-1
TRAF2	exp(PLBD1)	-1
TRAF2	exp(FASN)	1
TRAF2	exp(PDE8A)	-1
TRAF2	exp(EPCAM)	-1
TRAF2	exp(CHKA)	-1
TRAF2	exp(CCR1)	-1
TRAF2	exp(FFAR2)	-1
TRAF2	exp(ADM)	-1
TRAF2	exp(PTGER4)	1
TRAF2	exp(ST8SIA6)	-1
TRAF2	exp(LRRC16A)	-1
TRAF2	exp(IL9R)	-1
TRAF2	exp(SNRNP25)	-1
TRAF2	exp(EBI3)	-1
TRAF2	exp(PBX3)	-1
TRAF2	exp(TSC22D1)	1
TRAF2	exp(RSU1)	-1
TRAF2	exp(PYGL)	-1
TRAF2	exp(TK1)	-1
TRAF2	exp(SOCS3)	1
catof(TLR4)	exp(MMP14)	1
catof(TLR4)	exp(C1R)	1
catof(TLR4)	exp(ETNK1)	1
catof(TLR4)	exp(UGCG)	1
catof(TLR4)	exp(PRKCD)	1
catof(TLR4)	exp(TBC1D9)	1
catof(TLR4)	exp(PROCR)	1
catof(TLR4)	exp(IL12B)	1
catof(TLR4)	exp(FGF7)	1
catof(TLR4)	exp(STK39)	1
catof(TLR4)	exp(CCL5)	1
catof(TLR4)	exp(AIF1L)	1
catof(TLR4)	exp(SLC6A12)	1
catof(TLR4)	exp(AHR)	1
catof(TLR4)	exp(TLR9)	1
catof(TLR4)	exp(CFLAR)	1
catof(TLR4)	exp(IL22)	1
catof(TLR4)	exp(CSF2)	1
catof(TLR4)	exp(CLCF1)	1
catof(TLR4)	exp(NQO1)	1
catof(TLR4)	exp(FSCN3)	1
catof(TLR4)	exp(RAB12)	1
catof(TLR4)	exp(LGALS8)	1
catof(TLR4)	exp(MORC4)	1
catof(TLR4)	exp(PSTPIP2)	1
catof(TLR4)	exp(PRKX)	1
catof(TLR4)	exp(PIM1)	1
catof(TLR4)	exp(RAPGEF2)	1
catof(TLR4)	exp(RALGDS)	1
catof(TLR4)	exp(STX11)	1
catof(TLR4)	exp(RNASET2)	1
catof(TLR4)	exp(GPC6)	1
catof(TLR4)	exp(FSCN1)	1
catof(TLR4)	exp(TRIM21)	1
catof(TLR4)	exp(FGD2)	1
catof(TLR4)	exp(AMPD3)	1
catof(TLR4)	exp(JAK2)	1
catof(TLR4)	exp(DUSP8)	1
catof(TLR4)	exp(ALDH1B1)	1
catof(TLR4)	exp(GCH1)	1
catof(TLR4)	exp(MELK)	1
catof(TLR4)	exp(KLRK1)	1
catof(TLR4)	exp(NFKB2)	1
catof(TLR4)	exp(SERPINA3)	1
catof(TLR4)	exp(KLK2)	1
catof(TLR4)	exp(PRDX1)	1
catof(TLR4)	exp(ACP5)	1
catof(TLR4)	exp(MKI67)	1
catof(TLR4)	exp(PSMB9)	1
catof(TLR4)	exp(TAP1)	1
catof(TLR4)	exp(C7orf16)	1
catof(TLR4)	exp(TNFSF15)	1
catof(TLR4)	exp(IFNB1)	1
catof(TLR4)	exp(PLA2G4A)	1
catof(TLR4)	exp(SLC39A1)	1
catof(TLR4)	exp(HRH2)	1
catof(TLR4)	exp(GFPT1)	1
catof(TLR4)	exp(CCR1)	-1
catof(TLR4)	exp(MAP3K8)	1
catof(TLR4)	exp(FCHO1)	1
catof(TLR4)	exp(CD86)	1
catof(TLR4)	exp(BICD1)	1
catof(TLR4)	exp(DDHD1)	1
catof(TLR4)	exp(ARIH2)	1
catof(TLR4)	exp(ARG2)	1
catof(TLR4)	exp(TLR7)	1
catof(TLR4)	exp(SLC12A4)	1
catof(TLR4)	exp(GBP2)	1
catof(TLR4)	exp(COPS7B)	1
catof(TLR4)	exp(RTP4)	1
catof(TLR4)	exp(SGK493)	-1
catof(TLR4)	exp(CYP2A13)	1
catof(TLR4)	exp(TNIP1)	1
catof(TLR4)	exp(IL4I1)	1
catof(TLR4)	exp(CMPK2)	1
catof(TLR4)	exp(ITGAL)	1
catof(TLR4)	exp(TNFRSF11A)	1
catof(TLR4)	exp(CPNE3)	1
catof(TLR4)	exp(TIMELESS)	1
catof(TLR4)	exp(DRD4)	1
catof(TLR4)	exp(DOCK3)	-1
catof(TLR4)	exp(C19orf12)	1
catof(TLR4)	exp(ACVR1)	1
catof(TLR4)	exp(GAS7)	1
catof(TLR4)	exp(RPS6KA4)	1
catof(TLR4)	exp(RND3)	1
catof(TLR4)	exp(FLOT2)	1
catof(TLR4)	exp(TRAF1)	1
catof(TLR4)	exp(PHLDA1)	1
catof(TLR4)	exp(BATF)	1
catof(TLR4)	exp(TNF)	1
catof(TLR4)	exp(ITGAM)	1
catof(TLR4)	exp(JUNB)	1
catof(TLR4)	exp(LGALS9B)	1
catof(TLR4)	exp(SELP)	1
catof(TLR4)	exp(RCVRN)	1
catof(TLR4)	exp(IRGM)	1
catof(TLR4)	exp(CHI3L1)	1
catof(TLR4)	exp(LANCL2)	1
catof(TLR4)	exp(NFKBIA)	1
catof(TLR4)	exp(IFIT2)	1
catof(TLR4)	exp(ZWILCH)	1
catof(TLR4)	exp(PELI1)	1
catof(TLR4)	exp(CALCRL)	1
catof(TLR4)	exp(HPS3)	1
catof(TLR4)	exp(DCK)	1
catof(TLR4)	exp(CPD)	1
catof(TLR4)	exp(EML2)	1
catof(TLR4)	exp(NP)	1
catof(TLR4)	exp(UACA)	1
catof(TLR4)	exp(AOAH)	1
catof(TLR4)	exp(ADHFE1)	1
catof(TLR4)	exp(ZYX)	1
catof(TLR4)	exp(KRT34)	1
catof(TLR4)	exp(GSR)	1
catof(TLR4)	exp(NOX1)	1
catof(TLR4)	exp(CXCL2)	1
catof(TLR4)	exp(PPFIBP2)	1
catof(TLR4)	exp(TCF7)	1
catof(TLR4)	exp(IFNG)	1
catof(TLR4)	exp(VCAN)	1
catof(TLR4)	exp(PDGFRB)	1
catof(TLR4)	exp(PSME2)	1
catof(TLR4)	exp(SGPL1)	1
catof(TLR4)	exp(ESR2)	1
catof(TLR4)	exp(TGFBI)	1
catof(TLR4)	exp(TRIP13)	1
catof(TLR4)	exp(CCL19)	1
catof(TLR4)	exp(IL15)	1
catof(TLR4)	exp(TLK2)	1
catof(TLR4)	exp(TNFSF9)	1
catof(TLR4)	exp(THBS4)	1
catof(TLR4)	exp(SLFN12L)	1
catof(TLR4)	exp(LRRK2)	1
catof(TLR4)	exp(CCL4)	1
catof(TLR4)	exp(PTPRM)	1
catof(TLR4)	exp(IL12A)	1
catof(TLR4)	exp(RYK)	1
catof(TLR4)	exp(FANCA)	1
catof(TLR4)	exp(AREG)	1
catof(TLR4)	exp(C8orf33)	1
catof(TLR4)	exp(C9orf46)	1
catof(TLR4)	exp(FOXB1)	1
catof(TLR4)	exp(SERPINB2)	1
catof(TLR4)	exp(USP25)	1
catof(TLR4)	exp(ETS1)	1
catof(TLR4)	exp(ZNF462)	1
catof(TLR4)	exp(ACPP)	1
catof(TLR4)	exp(HIVEP3)	1
catof(TLR4)	exp(REM1)	1
catof(TLR4)	exp(SLAMF1)	1
catof(TLR4)	exp(CEBPB)	1
catof(TLR4)	exp(CHD1)	1
catof(TLR4)	exp(LY96)	1
catof(TLR4)	exp(OSBPL3)	1
catof(TLR4)	exp(EXT1)	1
catof(TLR4)	exp(TANK)	1
catof(TLR4)	exp(SORCS2)	1
catof(TLR4)	exp(GNA13)	1
catof(TLR4)	exp(ACSL1)	1
catof(TLR4)	exp(SEPT3)	-1
catof(TLR4)	exp(HCLS1)	1
catof(TLR4)	exp(SPPL2A)	1
catof(TLR4)	exp(THBS1)	-1
catof(TLR4)	exp(SLPI)	1
catof(TLR4)	exp(SPRED1)	1
catof(TLR4)	exp(GJA8)	1
catof(TLR4)	exp(CCL8)	1
catof(TLR4)	exp(SLFN12)	1
catof(TLR4)	exp(DHX58)	1
catof(TLR4)	exp(APOE)	-1
catof(TLR4)	exp(MAP2K1)	1
catof(TLR4)	exp(TPBG)	1
catof(TLR4)	exp(TCF4)	1
catof(TLR4)	exp(HAGHL)	1
catof(TLR4)	exp(NIACR1)	1
catof(TLR4)	exp(MTDH)	1
catof(TLR4)	exp(CEP55)	1
catof(TLR4)	exp(FPR2)	1
catof(TLR4)	exp(BMP1)	1
catof(TLR4)	exp(IFNAR2)	1
catof(TLR4)	exp(ATP10A)	1
catof(TLR4)	exp(TSC22D1)	1
catof(TLR4)	exp(CCDC50)	1
catof(TLR4)	exp(UPP1)	1
catof(TLR4)	exp(STX2)	1
catof(TLR4)	exp(ITGA5)	1
catof(TLR4)	exp(CLCN6)	1
catof(TLR4)	exp(GPR85)	1
catof(TLR4)	exp(DOCK5)	1
catof(TLR4)	exp(PIK3AP1)	1
catof(TLR4)	exp(MAGOHB)	1
catof(TLR4)	exp(KAL1)	1
catof(TLR4)	exp(GRK5)	-1
catof(TLR4)	exp(IFIT1L)	1
catof(TLR4)	exp(F9)	1
catof(TLR4)	exp(PTCH2)	1
catof(TLR4)	exp(DPYSL3)	1
catof(TLR4)	exp(EHD1)	1
catof(TLR4)	exp(HLA-DOA)	1
catof(TLR4)	exp(NPAS2)	-1
catof(TLR4)	exp(IFRG15)	1
catof(TLR4)	exp(CSF1)	1
catof(TLR4)	exp(CH25H)	1
catof(TLR4)	exp(ADM)	1
catof(TLR4)	exp(CD40)	1
catof(TLR4)	exp(SERPINB9)	1
catof(TLR4)	exp(KCNA3)	1
catof(TLR4)	exp(VASP)	1
catof(TLR4)	exp(DDX4)	1
catof(TLR4)	exp(NFKB1)	1
catof(TLR4)	exp(XRN1)	1
catof(TLR4)	exp(CTF1)	1
catof(TLR4)	exp(CD14)	1
catof(TLR4)	exp(OGFR)	1
catof(TLR4)	exp(CACNB2)	1
catof(TLR4)	exp(IL1B)	1
catof(TLR4)	exp(SLC31A2)	1
catof(TLR4)	exp(STAT2)	1
catof(TLR4)	exp(CRIM1)	1
catof(TLR4)	exp(PSMB10)	1
catof(TLR4)	exp(IL6)	1
catof(TLR4)	exp(P2RY13)	1
catof(TLR4)	exp(PDPN)	1
catof(TLR4)	exp(CLIC4)	1
catof(TLR4)	exp(TLR6)	1
catof(TLR4)	exp(ATP6V0A2)	1
catof(TLR4)	exp(EDN1)	1
catof(TLR4)	exp(FILIP1L)	1
catof(TLR4)	exp(MS4A6A)	1
catof(TLR4)	exp(ETS2)	1
catof(TLR4)	exp(KLRA1)	1
catof(TLR4)	exp(NEK2)	1
catof(TLR4)	exp(CISH)	1
catof(TLR4)	exp(GADD45B)	1
catof(TLR4)	exp(RHBDD2)	1
catof(TLR4)	exp(IRAK1BP1)	1
catof(TLR4)	exp(XCL1)	1
catof(TLR4)	exp(RAB20)	1
catof(TLR4)	exp(MTHFD2)	1
catof(TLR4)	exp(CD24)	1
catof(TLR4)	exp(MNS1)	1
catof(TLR4)	exp(CCL20)	1
catof(TLR4)	exp(SLC25A37)	1
catof(TLR4)	exp(TRAF5)	1
catof(TLR4)	exp(C21orf91)	1
catof(TLR4)	exp(SLURP1)	1
catof(TLR4)	exp(ZEB1)	1
catof(TLR4)	exp(USP16)	1
catof(TLR4)	exp(TLR3)	1
catof(TLR4)	exp(MOV10)	1
catof(TLR4)	exp(HLA-B)	1
catof(TLR4)	exp(DBNL)	1
catof(TLR4)	exp(SLC5A3)	1
catof(TLR4)	exp(UBA7)	1
catof(TLR4)	exp(SDC4)	1
catof(TLR4)	exp(STEAP1)	1
catof(TLR4)	exp(EPS8)	1
catof(TLR4)	exp(ADRBK1)	-1
catof(TLR4)	exp(FOSL1)	1
catof(TLR4)	exp(KIAA0664)	1
catof(TLR4)	exp(MX1)	1
catof(TLR4)	exp(NFKBIL1)	1
catof(TLR4)	exp(SOCS1)	1
catof(TLR4)	exp(STXBP3)	1
catof(TLR4)	exp(WDR5)	1
catof(TLR4)	exp(GZMH)	1
catof(TLR4)	exp(CLEC4E)	1
catof(TLR4)	exp(C4orf43)	1
catof(TLR4)	exp(CA13)	1
catof(TLR4)	exp(PDSS2)	1
catof(TLR4)	exp(KPNA3)	1
catof(TLR4)	exp(LOX)	1
catof(TLR4)	exp(GLRX3)	1
catof(TLR4)	exp(MAPKAPK2)	1
catof(TLR4)	exp(NKD2)	1
catof(TLR4)	exp(SLCO3A1)	1
catof(TLR4)	exp(RTN2)	1
catof(TLR4)	exp(CXCR6)	1
catof(TLR4)	exp(IGF2R)	1
catof(TLR4)	exp(LHX4)	1
catof(TLR4)	exp(IL7)	1
catof(TLR4)	exp(GEM)	1
catof(TLR4)	exp(MGAT3)	1
catof(TLR4)	exp(CASP4)	1
catof(TLR4)	exp(DHX36)	1
catof(TLR4)	exp(F3)	1
catof(TLR4)	exp(CXCL1)	1
catof(TLR4)	exp(PALLD)	1
catof(TLR4)	exp(UBE2L6)	1
catof(TLR4)	exp(WARS)	1
catof(TLR4)	exp(PTPRF)	1
catof(TLR4)	exp(EMP2)	1
catof(TLR4)	exp(KCNK1)	1
catof(TLR4)	exp(DIAPH2)	1
catof(TLR4)	exp(F10)	1
catof(TLR4)	exp(HRC)	1
catof(TLR4)	exp(HLA-A)	1
catof(TLR4)	exp(RRS1)	1
catof(TLR4)	exp(SLA)	1
catof(TLR4)	exp(CASP7)	1
catof(TLR4)	exp(AK3L2)	1
catof(TLR4)	exp(CCL22)	1
catof(TLR4)	exp(LMO4)	1
catof(TLR4)	exp(SAMSN1)	1
catof(TLR4)	exp(N4BP1)	1
catof(TLR4)	exp(COL4A5)	1
catof(TLR4)	exp(ABHD2)	1
catof(TLR4)	exp(ZBP1)	1
catof(TLR4)	exp(CEP350)	1
catof(TLR4)	exp(STAT1)	1
catof(TLR4)	exp(FAM82A2)	1
catof(TLR4)	exp(TAPBP)	1
catof(TLR4)	exp(IFNA1)	1
catof(TLR4)	exp(PRDM1)	1
catof(TLR4)	exp(CXCL16)	1
catof(TLR4)	exp(DUSP16)	1
catof(TLR4)	exp(CCL17)	1
catof(TLR4)	exp(GPD2)	1
catof(TLR4)	exp(HCK)	1
catof(TLR4)	exp(LIMK1)	1
catof(TLR4)	exp(CCL7)	1
catof(TLR4)	exp(AKAP12)	1
catof(TLR4)	exp(TFEC)	1
catof(TLR4)	exp(IFI35)	1
catof(TLR4)	exp(POU3F1)	1
catof(TLR4)	exp(SAMHD1)	1
catof(TLR4)	exp(TNFSF11)	1
catof(TLR4)	exp(IFIH1)	1
catof(TLR4)	exp(CNN3)	-1
catof(TLR4)	exp(AREGB)	1
catof(TLR4)	exp(AZI2)	1
catof(TLR4)	exp(SRC)	1
catof(TLR4)	exp(IL8)	1
catof(TLR4)	exp(PRKG1)	1
catof(TLR4)	exp(LYN)	1
catof(TLR4)	exp(IL18BP)	1
catof(TLR4)	exp(AXL)	1
catof(TLR4)	exp(IL1RN)	1
catof(TLR4)	exp(HSPA4L)	1
catof(TLR4)	exp(MARCKSL1)	1
catof(TLR4)	exp(UHMK1)	1
catof(TLR4)	exp(PTGES)	1
catof(TLR4)	exp(SLC11A2)	1
catof(TLR4)	exp(NR6A1)	1
catof(TLR4)	exp(TPSG1)	1
catof(TLR4)	exp(TEX12)	1
catof(TLR4)	exp(IL1A)	1
catof(TLR4)	exp(CCL3)	1
catof(TLR4)	exp(VCAM1)	1
catof(TLR4)	exp(RBPJ)	1
catof(TLR4)	exp(RGS16)	1
catof(TLR4)	exp(OLR1)	1
catof(TLR4)	exp(ASS1)	1
catof(TLR4)	exp(SUGT1)	1
catof(TLR4)	exp(CD70)	1
catof(TLR4)	exp(SIX4)	1
catof(TLR4)	exp(GRM3)	1
catof(TLR4)	exp(MSI2)	1
catof(TLR4)	exp(SLC31A1)	1
catof(TLR4)	exp(SNIP)	1
catof(TLR4)	exp(CPEB4)	1
catof(TLR4)	exp(EDF1)	1
catof(TLR4)	exp(IL18)	1
catof(TLR4)	exp(TLR2)	1
catof(TLR4)	exp(CAMK2D)	1
catof(TLR4)	exp(TMEM178)	1
catof(TLR4)	exp(LZTFL1)	1
catof(TLR4)	exp(ISG20)	1
catof(TLR4)	exp(EBI3)	1
catof(TLR4)	exp(EIF2AK2)	1
catof(TLR4)	exp(HSPA1B)	1
catof(TLR4)	exp(FLT3)	1
catof(TLR4)	exp(USP12)	1
catof(TLR4)	exp(TM4SF1)	1
catof(TLR4)	exp(GNB4)	1
catof(TLR4)	exp(DTX2)	1
catof(TLR4)	exp(ADAR)	1
catof(TLR4)	exp(ALX3)	1
catof(TLR4)	exp(MYD88)	1
catof(TLR4)	exp(IL10)	1
catof(TLR4)	exp(ARHGEF2)	1
catof(TLR4)	exp(CXCL6)	1
catof(TLR4)	exp(COL4A2)	1
catof(TLR4)	exp(ST3GAL1)	1
catof(TLR4)	exp(PML)	1
catof(TLR4)	exp(BHLHB9)	-1
catof(TLR4)	exp(STAT5B)	1
catof(TLR4)	exp(CYBB)	1
catof(TLR4)	exp(RELA)	1
catof(TLR4)	exp(PAX3)	-1
catof(TLR4)	exp(IFIT3)	1
catof(TLR4)	exp(TIMP1)	1
catof(TLR4)	exp(NFKBIE)	1
catof(TLR4)	exp(IL1F6)	1
catof(TLR4)	exp(SEMA4A)	1
catof(TLR4)	exp(ATM)	1
catof(TLR4)	exp(KPNA4)	1
catof(TLR4)	exp(FLRT3)	1
catof(TLR4)	exp(CXCL9)	1
catof(TLR4)	exp(SLC7A2)	1
catof(TLR4)	exp(CASP1)	1
catof(TLR4)	exp(NFKBIZ)	1
catof(TLR4)	exp(HBEGF)	1
catof(TLR4)	exp(IRF1)	1
catof(TLR4)	exp(CASP3)	1
catof(TLR4)	exp(SEMA5B)	1
catof(TLR4)	exp(RGS1)	1
catof(TLR4)	exp(FPR1)	1
catof(TLR4)	exp(SPHK1)	1
catof(TLR4)	exp(TREX1)	1
catof(TLR4)	exp(CLCN7)	1
catof(TLR4)	exp(SAA1)	1
catof(TLR4)	exp(RCN1)	1
catof(TLR4)	exp(PCDHB1)	1
catof(TLR4)	exp(LCP2)	1
catof(TLR4)	exp(SLC7A8)	1
catof(TLR4)	exp(TNFSF10)	1
catof(TLR4)	exp(SLC6A4)	1
catof(TLR4)	exp(DDIT3)	-1
catof(TLR4)	exp(MOBP)	1
catof(TLR4)	exp(TAP2)	1
catof(TLR4)	exp(USP13)	1
catof(TLR4)	exp(MMP13)	1
catof(TLR4)	exp(PARP9)	1
catof(TLR4)	exp(ABCB1)	-1
catof(TLR4)	exp(RFFL)	1
catof(TLR4)	exp(MXD1)	1
catof(TLR4)	exp(TMEM2)	1
catof(TLR4)	exp(TNFRSF1B)	1
catof(TLR4)	exp(IRF7)	1
catof(TLR4)	exp(GSDMD)	1
catof(TLR4)	exp(CCDC25)	1
catof(TLR4)	exp(AANAT)	1
catof(TLR4)	exp(LAMC2)	1
catof(TLR4)	exp(CIRBP)	1
catof(TLR4)	exp(GBP4)	1
catof(TLR4)	exp(MCOLN2)	1
catof(TLR4)	exp(PCDH7)	1
catof(TLR4)	exp(IL23A)	1
catof(TLR4)	exp(LTBP1)	1
catof(TLR4)	exp(TTC39B)	1
catof(TLR4)	exp(PRKCE)	1
catof(TLR4)	exp(SSBP2)	1
catof(TLR4)	exp(CD38)	1
catof(TLR4)	exp(CAV1)	1
catof(TLR4)	exp(CFB)	1
catof(TLR4)	exp(UBD)	1
catof(TLR4)	exp(MAN1A2)	1
catof(TLR4)	exp(CA2)	1
catof(TLR4)	exp(TJP1)	1
catof(TLR4)	exp(IL15RA)	1
catof(TLR4)	exp(C3)	1
catof(TLR4)	exp(BIRC3)	1
catof(TLR4)	exp(DTD1)	1
catof(TLR4)	exp(CST7)	1
catof(TLR4)	exp(PIP5K1C)	1
catof(TLR4)	exp(LHX2)	1
catof(TLR4)	exp(CSF2RB)	1
catof(TLR4)	exp(MAPK6)	1
catof(TLR4)	exp(PLEK)	1
catof(TLR4)	exp(SYTL3)	1
catof(TLR4)	exp(LPO)	1
catof(TLR4)	exp(PTPRJ)	1
catof(TLR4)	exp(TPST1)	1
catof(TLR4)	exp(CDC25A)	1
catof(TLR4)	exp(TLR8)	1
catof(TLR4)	exp(DBF4)	1
catof(TLR4)	exp(INHBA)	1
catof(TLR4)	exp(AASS)	1
catof(TLR4)	exp(SOCS3)	1
catof(TLR4)	exp(SH3BP5)	1
catof(TLR4)	exp(MAX)	1
catof(TLR4)	exp(RLIM)	1
catof(TLR4)	exp(MEFV)	1
catof(TLR4)	exp(AZGP1)	1
catof(TLR4)	exp(ADORA2B)	1
catof(TLR4)	exp(MON1A)	1
catof(TLR4)	exp(ITPRIPL1)	1
catof(TLR4)	exp(CD274)	1
catof(TLR4)	exp(PHF6)	1
catof(TLR4)	exp(CDKN1A)	1
catof(TLR4)	exp(SERPINE2)	1
catof(TLR4)	exp(EFS)	1
catof(TLR4)	exp(REL)	1
catof(TLR4)	exp(PGLYRP1)	1
catof(TLR4)	exp(SERPINB1)	-1
catof(TLR4)	exp(LOC727811)	1
catof(TLR4)	exp(PMEPA1)	1
catof(TLR4)	exp(FGF10)	-1
catof(TLR4)	exp(CCR2)	-1
catof(TLR4)	exp(RELB)	1
catof(TLR4)	exp(PTGS2)	1
catof(TLR4)	exp(FAS)	1
catof(TLR4)	exp(RNF114)	1
catof(TLR4)	exp(ARPC5L)	1
catof(TLR4)	exp(LCAT)	1
catof(TLR4)	exp(SEH1L)	1
catof(TLR4)	exp(STXBP1)	1
catof(TLR4)	exp(CCL2)	1
catof(TLR4)	exp(ZNF365)	1
catof(TLR4)	exp(FZD7)	1
catof(TLR4)	exp(RSAD2)	1
catof(TLR4)	exp(TRAF2)	1
catof(TLR4)	exp(FABP3)	1
catof(TLR4)	exp(KLRG2)	1
catof(TLR4)	exp(FST)	1
catof(TLR4)	exp(TM2D1)	1
catof(TLR4)	exp(SQSTM1)	1
catof(TLR4)	exp(TLR1)	1
catof(TLR4)	exp(PSMD10)	1
catof(TLR4)	exp(NOS2)	1
catof(TLR4)	exp(SOD2)	1
catof(TLR4)	exp(MYO10)	1
catof(TLR4)	exp(PPA1)	1
catof(TLR4)	exp(PIGO)	1
catof(TLR4)	exp(SLC7A11)	1
catof(TLR4)	exp(EMR1)	1
catof(TLR4)	exp(MITD1)	1
catof(TLR4)	exp(VNN2)	1
catof(TLR4)	exp(CRKL)	1
catof(TLR4)	exp(GPC1)	1
catof(TLR4)	exp(CCR6)	1
catof(TLR4)	exp(CAMP)	1
catof(TLR4)	exp(CD83)	1
catof(TLR4)	exp(ZNF175)	1
catof(TLR4)	exp(MCOLN3)	-1
catof(TLR4)	exp(DAXX)	1
catof(TLR4)	exp(FTSJD2)	1
catof(TLR4)	exp(SOX13)	1
catof(TLR4)	exp(FGF3)	1
catof(TLR4)	exp(TFAP2A)	1
catof(TLR4)	exp(LPAR1)	1
catof(TLR4)	exp(NFKBIB)	1
catof(TLR4)	exp(CD80)	1
catof(TLR4)	exp(PTX3)	1
catof(TLR4)	exp(IRAK3)	1
catof(TLR4)	exp(DRAM)	1
catof(TLR4)	exp(CXCL11)	1
catof(TLR4)	exp(NAMPT)	1
catof(TLR4)	exp(SPRY1)	1
kaof(MAPK14)	exp(ROBO1)	1
kaof(MAPK14)	exp(EXOSC4)	1
kaof(MAPK14)	exp(TNFSF10)	-1
kaof(MAPK14)	exp(HSPB1)	1
kaof(MAPK14)	exp(IL12B)	1
kaof(MAPK14)	exp(MYOD1)	1
kaof(MAPK14)	exp(NOL9)	1
kaof(MAPK14)	exp(EGR1)	1
kaof(MAPK14)	exp(UCP3)	1
kaof(MAPK14)	exp(CRYAB)	1
kaof(MAPK14)	exp(CLDN4)	-1
kaof(MAPK14)	exp(EHF)	1
kaof(MAPK14)	exp(MAPKAPK3)	1
kaof(MAPK14)	exp(HIF1A)	1
kaof(MAPK14)	exp(POLR3D)	1
kaof(MAPK14)	exp(SLC2A1)	1
kaof(MAPK14)	exp(TMEM92)	1
kaof(MAPK14)	exp(BCL2)	1
kaof(MAPK14)	exp(TLR9)	-1
kaof(MAPK14)	exp(NRP1)	1
kaof(MAPK14)	exp(STAR)	-1
kaof(MAPK14)	exp(MAOB)	1
kaof(MAPK14)	exp(COMP)	1
kaof(MAPK14)	exp(MORC4)	1
kaof(MAPK14)	exp(TRIM63)	1
kaof(MAPK14)	exp(DAP)	-1
kaof(MAPK14)	exp(CTGF)	1
kaof(MAPK14)	exp(SLC39A2)	1
kaof(MAPK14)	exp(TDG)	1
kaof(MAPK14)	exp(CLDN8)	-1
kaof(MAPK14)	exp(PPARG)	-1
kaof(MAPK14)	exp(SOX7)	1
kaof(MAPK14)	exp(CAV3)	1
kaof(MAPK14)	exp(LGALS3)	1
kaof(MAPK14)	exp(GPR177)	1
kaof(MAPK14)	exp(RFX4)	1
kaof(MAPK14)	exp(RXRB)	-1
kaof(MAPK14)	exp(PANK3)	1
kaof(MAPK14)	exp(AQP9)	1
kaof(MAPK14)	exp(SLC39A7)	-1
kaof(MAPK14)	exp(CDX1)	1
kaof(MAPK14)	exp(TMCC1)	-1
kaof(MAPK14)	exp(FDFT1)	1
kaof(MAPK14)	exp(CEBPD)	1
kaof(MAPK14)	exp(AMOTL2)	1
kaof(MAPK14)	exp(RRM2)	1
kaof(MAPK14)	exp(POLR3C)	1
kaof(MAPK14)	exp(CD47)	1
kaof(MAPK14)	exp(SMYD1)	1
kaof(MAPK14)	exp(TLR4)	1
kaof(MAPK14)	exp(FABP4)	-1
kaof(MAPK14)	exp(FOXK2)	1
kaof(MAPK14)	exp(FOS)	1
kaof(MAPK14)	exp(PRDX1)	1
kaof(MAPK14)	exp(MORC1)	1
kaof(MAPK14)	exp(MUC5AC)	1
kaof(MAPK14)	exp(PDGFA)	1
kaof(MAPK14)	exp(SGK1)	1
kaof(MAPK14)	exp(ZFPL1)	1
kaof(MAPK14)	exp(RBM3)	-1
kaof(MAPK14)	exp(ZFP36)	1
kaof(MAPK14)	exp(TAGLN)	1
kaof(MAPK14)	exp(ADRA2C)	1
kaof(MAPK14)	exp(IVL)	1
kaof(MAPK14)	exp(CTSH)	1
kaof(MAPK14)	exp(PLB1)	1
kaof(MAPK14)	exp(PDGFB)	1
kaof(MAPK14)	exp(TXNIP)	1
kaof(MAPK14)	exp(CYP51A1)	1
kaof(MAPK14)	exp(BCL7B)	1
kaof(MAPK14)	exp(BAX)	1
kaof(MAPK14)	exp(DKFZP586H2123)	1
kaof(MAPK14)	exp(VEGFA)	1
kaof(MAPK14)	exp(DPF2)	-1
kaof(MAPK14)	exp(PLA2G2A)	1
kaof(MAPK14)	exp(EPO)	1
kaof(MAPK14)	exp(MMP1)	-1
kaof(MAPK14)	exp(TAT)	-1
kaof(MAPK14)	exp(INSIG1)	1
kaof(MAPK14)	exp(AKR1B1)	1
kaof(MAPK14)	exp(PCBP1)	1
kaof(MAPK14)	exp(PLK3)	1
kaof(MAPK14)	exp(IL6)	1
kaof(MAPK14)	exp(CHRDL2)	-1
kaof(MAPK14)	exp(SOCS3)	1
kaof(MAPK14)	exp(CCL3)	1
kaof(MAPK14)	exp(PGLYRP2)	1
kaof(MAPK14)	exp(OLR1)	1
kaof(MAPK14)	exp(GLIPR2)	-1
kaof(MAPK14)	exp(KCTD1)	1
kaof(MAPK14)	exp(MAGI1)	-1
kaof(MAPK14)	exp(EIF4EBP1)	-1
kaof(MAPK14)	exp(ANXA3)	1
kaof(MAPK14)	exp(PTPRG)	1
kaof(MAPK14)	exp(PHLDB2)	1
kaof(MAPK14)	exp(FGFBP1)	1
kaof(MAPK14)	exp(CD24)	-1
kaof(MAPK14)	exp(IL1RAP)	1
kaof(MAPK14)	exp(VGLL3)	1
kaof(MAPK14)	exp(FOXQ1)	1
kaof(MAPK14)	exp(PHLDA1)	1
kaof(MAPK14)	exp(CDKN1A)	1
kaof(MAPK14)	exp(DUSP1)	1
kaof(MAPK14)	exp(AK7)	1
kaof(MAPK14)	exp(COBL)	1
kaof(MAPK14)	exp(TLR2)	1
kaof(MAPK14)	exp(CD109)	-1
kaof(MAPK14)	exp(ANG)	1
kaof(MAPK14)	exp(ADIPOQ)	-1
kaof(MAPK14)	exp(CCL20)	1
kaof(MAPK14)	exp(ADRM1)	1
kaof(MAPK14)	exp(PLAA)	1
kaof(MAPK14)	exp(MOBKL1B)	1
kaof(MAPK14)	exp(UPK1B)	1
kaof(MAPK14)	exp(SLC2A4)	-1
kaof(MAPK14)	exp(PTGS2)	1
kaof(MAPK14)	exp(AQP4)	1
kaof(MAPK14)	exp(FAS)	-1
kaof(MAPK14)	exp(TIMP3)	1
kaof(MAPK14)	exp(KLK3)	1
kaof(MAPK14)	exp(COL1A2)	1
kaof(MAPK14)	exp(CKM)	1
kaof(MAPK14)	exp(FKBP5)	-1
kaof(MAPK14)	exp(DDR2)	1
kaof(MAPK14)	exp(PER2)	1
kaof(MAPK14)	exp(NOX1)	1
kaof(MAPK14)	exp(POLDIP3)	1
kaof(MAPK14)	exp(IL11)	1
kaof(MAPK14)	exp(MAP2K6)	-1
kaof(MAPK14)	exp(MAP3K5)	-1
kaof(MAPK14)	exp(LEP)	-1
kaof(MAPK14)	exp(WHSC2)	1
kaof(MAPK14)	exp(IFNG)	1
kaof(MAPK14)	exp(IL10)	1
kaof(MAPK14)	exp(PDGFRB)	1
kaof(MAPK14)	exp(IDH2)	1
kaof(MAPK14)	exp(SERPINE1)	1
kaof(MAPK14)	exp(CD28)	1
kaof(MAPK14)	exp(UCP1)	1
kaof(MAPK14)	exp(EFNA1)	1
kaof(MAPK14)	exp(BIK)	1
kaof(MAPK14)	exp(TNFAIP6)	1
kaof(MAPK14)	exp(POSTN)	1
kaof(MAPK14)	exp(MKRN1)	1
kaof(MAPK14)	exp(JUN)	1
kaof(MAPK14)	exp(NOS2)	1
kaof(MAPK14)	exp(CEBPA)	-1
kaof(MAPK14)	exp(SLC35D1)	1
kaof(MAPK14)	exp(PLAU)	1
kaof(MAPK14)	exp(GCLM)	1
kaof(MAPK14)	exp(CCL4)	1
kaof(MAPK14)	exp(GAS1)	-1
kaof(MAPK14)	exp(CYTH2)	1
kaof(MAPK14)	exp(NAV3)	1
kaof(MAPK14)	exp(GLIPR1)	1
kaof(MAPK14)	exp(IL12A)	1
kaof(MAPK14)	exp(TIMP2)	1
kaof(MAPK14)	exp(STIP1)	1
kaof(MAPK14)	exp(COL1A1)	-1
kaof(MAPK14)	exp(PER1)	1
kaof(MAPK14)	exp(TGFB1)	1
kaof(MAPK14)	exp(LPAR1)	1
kaof(MAPK14)	exp(S1PR5)	1
kaof(MAPK14)	exp(LOR)	1
kaof(MAPK14)	exp(IQCA1)	1
kaof(MAPK14)	exp(DKK1)	1
kaof(MAPK14)	exp(CCNG2)	1
kaof(MAPK14)	exp(F3)	1
kaof(MAPK14)	exp(TNFSF4)	1
kaof(MAPK14)	exp(ID3)	1
kaof(MAPK14)	exp(PALLD)	1
kaof(MAPK14)	exp(SOX6)	1
kaof(MAPK14)	exp(HSD17B6)	1
kaof(PRKCZ)	exp(PAWR)	-1
kaof(PRKCZ)	exp(NR4A3)	1
kaof(PRKCZ)	exp(JUN)	1
kaof(PRKCZ)	exp(CCND1)	1
kaof(PRKCZ)	exp(BCL2)	1
kaof(PRKCZ)	exp(MMP9)	1
kaof(PRKCZ)	exp(ICAM1)	1
kaof(PRKCZ)	exp(INS)	1
kaof(PRKCZ)	exp(NR4A1)	1
kaof(PRKCZ)	exp(ITGA2)	1
kaof(PRKCZ)	exp(NR4A2)	1
kaof(IkappaB kinase complex Hs)	exp(FBP1)	-1
kaof(IkappaB kinase complex Hs)	exp(PLCXD2)	-1
kaof(IkappaB kinase complex Hs)	exp(PROCR)	-1
kaof(IkappaB kinase complex Hs)	exp(GABRP)	-1
kaof(IkappaB kinase complex Hs)	exp(ZBTB10)	1
kaof(IkappaB kinase complex Hs)	exp(P2RY10)	1
kaof(IkappaB kinase complex Hs)	exp(IL12B)	1
kaof(IkappaB kinase complex Hs)	exp(GPRC5A)	-1
kaof(IkappaB kinase complex Hs)	exp(EGR1)	1
kaof(IkappaB kinase complex Hs)	exp(BCL2L15)	1
kaof(IkappaB kinase complex Hs)	exp(CRYBA4)	-1
kaof(IkappaB kinase complex Hs)	exp(KIAA1659)	1
kaof(IkappaB kinase complex Hs)	exp(KIAA0802)	-1
kaof(IkappaB kinase complex Hs)	exp(RHPN2)	-1
kaof(IkappaB kinase complex Hs)	exp(KRT6A)	1
kaof(IkappaB kinase complex Hs)	exp(C22orf36)	-1
kaof(IkappaB kinase complex Hs)	exp(CPM)	-1
kaof(IkappaB kinase complex Hs)	exp(KRTAP15-1)	-1
kaof(IkappaB kinase complex Hs)	exp(GBP6)	1
kaof(IkappaB kinase complex Hs)	exp(CXCL10)	1
kaof(IkappaB kinase complex Hs)	exp(LDHB)	1
kaof(IkappaB kinase complex Hs)	exp(CTGF)	1
kaof(IkappaB kinase complex Hs)	exp(CYP11A1)	-1
kaof(IkappaB kinase complex Hs)	exp(CCL1)	1
kaof(IkappaB kinase complex Hs)	exp(AVPR1A)	1
kaof(IkappaB kinase complex Hs)	exp(KRT86)	-1
kaof(IkappaB kinase complex Hs)	exp(CLDN8)	-1
kaof(IkappaB kinase complex Hs)	exp(PADI4)	-1
kaof(IkappaB kinase complex Hs)	exp(GNMT)	-1
kaof(IkappaB kinase complex Hs)	exp(B2M)	1
kaof(IkappaB kinase complex Hs)	exp(SECTM1)	1
kaof(IkappaB kinase complex Hs)	exp(GPR183)	1
kaof(IkappaB kinase complex Hs)	exp(C14orf83)	-1
kaof(IkappaB kinase complex Hs)	exp(C10orf47)	-1
kaof(IkappaB kinase complex Hs)	exp(CXCL16)	1
kaof(IkappaB kinase complex Hs)	exp(LY6G6D)	-1
kaof(IkappaB kinase complex Hs)	exp(DCLK3)	-1
kaof(IkappaB kinase complex Hs)	exp(SGPP2)	1
kaof(IkappaB kinase complex Hs)	exp(FOS)	1
kaof(IkappaB kinase complex Hs)	exp(NR4A1)	1
kaof(IkappaB kinase complex Hs)	exp(SPIB)	1
kaof(IkappaB kinase complex Hs)	exp(KRTAP26-1)	-1
kaof(IkappaB kinase complex Hs)	exp(PSMB9)	1
kaof(IkappaB kinase complex Hs)	exp(ZFP36)	1
kaof(IkappaB kinase complex Hs)	exp(KRT84)	-1
kaof(IkappaB kinase complex Hs)	exp(CLEC6A)	1
kaof(IkappaB kinase complex Hs)	exp(FCGBP)	1
kaof(IkappaB kinase complex Hs)	exp(COBLL1)	-1
kaof(IkappaB kinase complex Hs)	exp(TNFSF11)	1
kaof(IkappaB kinase complex Hs)	exp(S100A9)	1
kaof(IkappaB kinase complex Hs)	exp(HELLS)	1
kaof(IkappaB kinase complex Hs)	exp(RNF182)	-1
kaof(IkappaB kinase complex Hs)	exp(LRRC4)	1
kaof(IkappaB kinase complex Hs)	exp(SAMD9L)	1
kaof(IkappaB kinase complex Hs)	exp(HLA-DQA1)	1
kaof(IkappaB kinase complex Hs)	exp(GPNMB)	-1
kaof(IkappaB kinase complex Hs)	exp(ALAS1)	1
kaof(IkappaB kinase complex Hs)	exp(LASS4)	1
kaof(IkappaB kinase complex Hs)	exp(ABCC3)	1
kaof(IkappaB kinase complex Hs)	exp(KRTAP19-1)	-1
kaof(IkappaB kinase complex Hs)	exp(ST8SIA6)	-1
kaof(IkappaB kinase complex Hs)	exp(LCN2)	1
kaof(IkappaB kinase complex Hs)	exp(PLA2G2E)	-1
kaof(IkappaB kinase complex Hs)	exp(EGR3)	1
kaof(IkappaB kinase complex Hs)	exp(PSMB8)	1
kaof(IkappaB kinase complex Hs)	exp(SLCO4C1)	-1
kaof(IkappaB kinase complex Hs)	exp(GBP2)	1
kaof(IkappaB kinase complex Hs)	exp(RTP4)	1
kaof(IkappaB kinase complex Hs)	exp(CYP7B1)	1
kaof(IkappaB kinase complex Hs)	exp(IFI44)	1
kaof(IkappaB kinase complex Hs)	exp(S100A4)	1
kaof(IkappaB kinase complex Hs)	exp(FXYD4)	-1
kaof(IkappaB kinase complex Hs)	exp(IL1A)	1
kaof(IkappaB kinase complex Hs)	exp(VCAM1)	1
kaof(IkappaB kinase complex Hs)	exp(ACOX3)	1
kaof(IkappaB kinase complex Hs)	exp(PNPLA5)	1
kaof(IkappaB kinase complex Hs)	exp(RGS16)	1
kaof(IkappaB kinase complex Hs)	exp(ARG1)	-1
kaof(IkappaB kinase complex Hs)	exp(XBP1)	1
kaof(IkappaB kinase complex Hs)	exp(LASS5)	1
kaof(IkappaB kinase complex Hs)	exp(YRDC)	1
kaof(IkappaB kinase complex Hs)	exp(DPP4)	-1
kaof(IkappaB kinase complex Hs)	exp(EFHD1)	-1
[truncated: 4,763 more rows]

## Sheet: TLR_TNF_IL1_NFKB_Rn_Backbone
Source.Node	Relationship.Type	Target.Node
IRAK1 ubiquitinated at K180	->	IRAK1:IKBKG
NFKBIA P@S36	-@-	NFKBIA
RELA P@S536	=>	taof(RELA)
NFKBIA P@S32	=>	degradationof(NFKBIA)
MAP3K7	-cat->	kaof(MAP3K7)
RELA P@S536	->	taof(NFKB Complex Hs)
catof(TLR4)	->	MYD88:IRAK4
kaof(AKT2)	-|	kaof(MAPK14)
TRAF2:MAP3K1	-cc-	TRAF2
IRAK1:IKBKG	-cc-	IKBKG
IKBKB P@ST	-@-	IKBKB
IRAK1:IKBKG	->	kaof(IkappaB kinase complex Hs)
RELA P@S311	->	taof(NFKB Complex Hs)
catof(TRADD)	->	catof(CASP8)
kaof(AKT Family Hs)	=>	kaof(CHUK)
kaof(MAPK14)	->	kaof(protein kinase CK2 complex Hs)
Flagellin	->	catof(TLR5)
catof(TNFRSF1B)	->	catof(TRAF2)
IRAK1:IKBKG	-cc-	IRAK1
RELA P@S529	=>	taof(NFKB Complex Hs)
kaof(IKBKB)	=>	NFKBIA P@S
NFKBIA P@S	=>	degradationof(NFKBIA)
kaof(AKT Family Hs)	=>	CHUK P@ST
kaof(MAP3K1)	->	kaof(IKBKB)
kaof(CHUK)	=>	NFKBIA P@S36
kaof(PKC Family Hs)	->	NFKBIA P@?
NFKB Complex Hs	-cc-	NFKB1
IKBKB P@S177	=>	kaof(IKBKB)
catof(TLR2)	->	catof(MYD88)
kaof(PI3K Family Hs)	->	kaof(AKT2)
degradationof(NFKBIE)	=|	NFKBIE
catof(BIRC2)	=>	IKBKG ubiquitinated at ?
TNF	->	catof(BTRC)
IKBKB P@S177	-@-	IKBKB
kaof(PI3K Family Hs)	->	kaof(AKT Family Hs)
IRAK4	-cat->	kaof(IRAK4)
NFKBIA P@S32	=>	NFKBIA ubiquitinated at K21
kaof(CHUK)	=>	IKBKB P@ST
RIPK1:MAP3K7	-cc-	MAP3K7
NFKBIB	-|	taof(RELA)
NFKB1:RELA	-cc-	NFKB1
catof(TRAF2)	->	kaof(IkappaB kinase complex Hs)
BIRC2	-cat->	catof(BIRC2)
catof(TRAF6)	->	IRAK1 ubiquitinated at K134
RELA P@S536	-@-	RELA
NFKBIA	=|	taof(NFKB Complex Hs)
IRAK1 ubiquitinated at K180	-@-	IRAK1
NFKBIB P@S	-@-	NFKBIB
catof(TNFRSF1B)	->	catof(BIRC3)
kaof(PI3K Family Hs)	->	gtpof(RHOA)
TNFRSF1A:BIRC3	->	catof(BIRC3)
IL1A	=>	catof(IL1R1)
kaof(IkappaB kinase complex Hs)	=>	NFKBIE P@S
kaof(PKC Family Hs)	->	gtpof(RHOA)
NFKBIE	=|	taof(NFKB Complex Hs)
kaof(MAP3K7)	->	kaof(MAPK14)
IKBKB P@S181	-@-	IKBKB
MAP3K7 ubiquitinated at L158	=>	kaof(MAP3K7)
catof(TNFRSF1B)	->	kaof(MAP3K1)
NFKBIA ubiquitinated at K22	-@-	NFKBIA
catof(BTRC)	->	degradationof(NFKBIE)
NFKB Complex Hs	-sub->	RELA
IRAK1 P@S376	-@-	IRAK1
IRAK1 ubiquitinated at K134	->	IRAK1:IKBKG
IRAK1:TRAF6:MAP3K7:MAP3K7IP1:MAP3K7IP2	-cc-	IRAK1
IKBKB P@ST	=>	kaof(IKBKB)
MAPK8	-cat->	kaof(MAPK8)
NFKBIA	-|	taof(NFKB1)
catof(TLR9)	=>	catof(MYD88)
degradationof(NFKBIA)	->	taof(NFKB Complex Hs)
kaof(TBK1)	=>	RELA P@S536
RIPK1 ubiquitinated at ?	->	IKBKG:RIPK1
TNFRSF1A:BIRC2	->	catof(BIRC2)
catof(MYD88)	->	kaof(MAPK14)
gtpof(RHOA)	->	RELA P@S311
catof(BTRC)	->	degradationof(NFKBIA)
kaof(JNK family Hs)	-sub->	kaof(MAPK8)
NFKB1:RELA	=>	taof(NFKB1)
TRAF2:MAP3K1	-cc-	MAP3K1
NFKBIA P@S36	=>	degradationof(NFKBIA)
catof(MYD88)	=>	kaof(IRAK1)
catof(MYD88)	=>	kaof(IRAK4)
kaof(MAP3K1)	=>	IKBKB P@ST
catof(TNFRSF1A)	->	catof(TRADD)
IRAK1 P@?	-@-	IRAK1
MAPK14	-cat->	kaof(MAPK14)
CHUK P@ST	-@-	CHUK
kaof(IKBKB)	=>	NFKBIA P@S36
RELA P@S529	-@-	RELA
catof(TNFRSF1B)	->	kaof(RPS6KA1)
NFKBIA ubiquitinated at K22	=>	degradationof(NFKBIA)
catof(BIRC2)	->	RIPK1 ubiquitinated at ?
IRAK1:TRAF6:MAP3K7:MAP3K7IP1:MAP3K7IP2	-cc-	MAP3K7
catof(IL1R1)	->	catof(MYD88)
TBK1	-cat->	kaof(TBK1)
catof(CASP8)	->	apoptosis
catof(TLR2)	->	gtpof(RAC1)
TNFRSF1A:BIRC2	-cc-	BIRC2
IRAK1:TRAF6:MAP3K7:MAP3K7IP1:MAP3K7IP2	=>	TRAF6:MAP3K7:MAP3K7IP1:MAP3K7IP2
catof(TRADD)	->	catof(TRAF2)
MYD88:IRAK4	->	IRAK4:IRAK1
catof(TRAF2)	->	MAP3K7 ubiquitinated at L158
NFKBIB P@S	=>	degradationof(NFKBIB)
IKBKG ubiquitinated at ?	-@-	IKBKG
IKBKG:RIPK1	=>	kaof(IkappaB kinase complex Hs)
gtpof(RAC1)	->	kaof(PKA Family Hs)
NFKBIA ubiquitinated at K21	-@-	NFKBIA
catof(TNFRSF1A)	=>	TNFRSF1A:BIRC2
TLR4	-cat->	catof(TLR4)
catof(TRAF6)	->	IRAK1 ubiquitinated at K180
kaof(AKT Family Hs)	->	IKBKB P@S181
kaof(AKT Family Hs)	=|	gtpof(RAC1)
IRAK1:TRAF6	-cc-	TRAF6
IRAK1 P@?	=>	IRAK1:TRAF6
NFKBIA ubiquitinated at K21	=>	degradationof(NFKBIA)
NFKBIB	=|	taof(NFKB Complex Hs)
NFKBIA P@S32	=>	NFKBIA ubiquitinated at K22
degradationof(NFKBIB)	=|	NFKBIB
TRAF6:MAP3K7:MAP3K7IP1:MAP3K7IP2	-cc-	MAP3K7
TNFRSF1A:BIRC3	-cc-	BIRC3
catof(TRAF6)	->	IKBKG ubiquitinated at ?
kaof(AKT Family Hs)	=>	CHUK P@T23
kaof(MAP3K7)	->	kaof(IkappaB kinase complex Hs)
degradationof(NFKBIA)	=|	NFKBIA
catof(TNFRSF1A)	=>	TNFRSF1A:BIRC3
kaof(RPS6KA1)	=>	RELA P@S536
kaof(MAPK14)	=>	RELA P@S536
catof(MYD88)	=>	kaof(PI3K Family Hs)
TRAF6:MAP3K7:MAP3K7IP1:MAP3K7IP2	=>	catof(TRAF6)
kaof(MAP3K1)	->	kaof(CHUK)
kaof(protein kinase CK2 complex Hs)	=>	RELA P@S529
kaof(AKT2)	=>	CHUK P@ST
MYD88:IRAK4	-cc-	MYD88
kaof(MAP3K7)	=>	kaof(IKBKB)
gtpof(RHOA)	->	kaof(PRKCZ)
IKBKB	-cat->	kaof(IKBKB)
IKBKG:RIPK1	-cc-	IKBKG
catof(TLR2)	->	gtpof(RHOA)
kaof(IRAK1)	=>	IRAK1 P@T387
CHUK	-cat->	kaof(CHUK)
kaof(PKA Family Hs)	->	gtpof(RAC1)
TRAF2:MAP3K1	=>	kaof(MAP3K1)
kaof(PKC Family Hs)	-|	NFKBIA
kaof(PKA Family Hs)	->	kaof(MAPK14)
catof(TNFRSF1B)	->	kaof(MAPK8)
NFKB Complex Hs	-sub->	NFKB1:RELA
kaof(CHUK)	=>	NFKBIA P@S
kaof(PKA Family Hs)	->	RELA P@S276
MAP3K1	-cat->	kaof(MAP3K1)
IKBKB P@S181	=>	kaof(IKBKB)
gtpof(RAC1)	->	kaof(PI3K Family Hs)
NFKB1:RELA	-cc-	RELA
IL1R1	-cat->	catof(IL1R1)
gtpof(RAC1)	->	kaof(MAPK14)
TNF	->	TRAF2:MAP3K1
TRAF6:MAP3K7:MAP3K7IP1:MAP3K7IP2	-cc-	TRAF6
NFKBIA P@S36	=>	NFKBIA ubiquitinated at K22
IRAK1 P@?	=>	kaof(IRAK1)
kaof(PI3K Family Hs)	->	kaof(PRKCZ)
kaof(IkappaB kinase complex Hs)	=>	NFKBIA P@S
IKBKG ubiquitinated at ?	=>	kaof(IkappaB kinase complex Hs)
IRAK1:TRAF6	-cc-	IRAK1
IRAK1:TRAF6:MAP3K7:MAP3K7IP1:MAP3K7IP2	-cc-	TRAF6
kaof(AKT Family Hs)	-|	kaof(MAPK14)
kaof(CHUK)	=>	IKBKB P@S177
TRAF6	-cat->	catof(TRAF6)
RELA	-e->	taof(RELA)
kaof(MAP3K7)	->	kaof(CHUK)
IRAK4:IRAK1	-cc-	IRAK1
RELA P@S311	-@-	RELA
kaof(CHUK)	=>	NFKBIA P@S32
Sphingosine 1-phosphate	->	catof(TRAF2)
TNFRSF1A:BIRC3	-cc-	TNFRSF1A
catof(BIRC3)	->	RIPK1 ubiquitinated at ?
RELA P@S276	=>	taof(NFKB Complex Hs)
bacterial infection	->	catof(TLR9)
NFKB1:RELA	=>	taof(RELA)
IRAK4:IRAK1	=>	IRAK1 P@?
kaof(PRKCZ)	=>	RELA P@S311
MAP3K7 ubiquitinated at L158	-@-	MAP3K7
NFKBIA P@?	=>	degradationof(NFKBIA)
kaof(IRAK4)	=>	IRAK1 P@S376
kaof(IKBKB)	=>	NFKBIA P@S32
NFKB Complex Hs	-e->	taof(NFKB Complex Hs)
RELA P@S311	=>	taof(RELA)
NFKBIA P@S36	=>	NFKBIA ubiquitinated at K21
catof(TNFRSF1A)	->	gtpof(RHOA)
IKBKB P@S181	=>	kaof(IkappaB kinase complex Hs)
catof(BTRC)	->	degradationof(NFKBIB)
IRAK1:TRAF6	->	IRAK1:TRAF6:MAP3K7:MAP3K7IP1:MAP3K7IP2
CHUK P@T23	-@-	CHUK
kaof(MAPK8)	->	taof(NFKB Complex Hs)
kaof(IRAK4)	=>	IRAK1 P@?
IKBKB P@S177	=>	kaof(IkappaB kinase complex Hs)
MYD88:IRAK4	-cc-	IRAK4
RAC1	-cat->	gtpof(RAC1)
TRADD	-cat->	catof(TRADD)
IRAK1	-cat->	kaof(IRAK1)
kaof(IRAK1)	->	IRAK1 P@?
catof(TRAF2)	->	RIPK1 ubiquitinated at ?
RELA P@S276	-@-	RELA
kaof(PKC Family Hs)	->	degradationof(NFKBIA)
NFKBIA P@S	-@-	NFKBIA
MYD88	-cat->	catof(MYD88)
TNFRSF1A:BIRC2	-cc-	TNFRSF1A
IRAK1 P@T387	-@-	IRAK1
kaof(AKT1)	=>	kaof(AKT Family Hs)
NFKB1:RELA	=>	taof(NFKB Complex Hs)
kaof(SPHK1)	=>	Sphingosine 1-phosphate
kaof(MAPK14)	=|	kaof(PKA Family Hs)
TLR2	-cat->	catof(TLR2)
NFKB1	-e->	taof(NFKB1)
RIPK1 ubiquitinated at ?	->	RIPK1:MAP3K7
IRAK1 ubiquitinated at K134	-@-	IRAK1
TNFRSF1A	-cat->	catof(TNFRSF1A)
kaof(PI3K Family Hs)	->	kaof(AKT1)
BIRC3	-cat->	catof(BIRC3)
IRAK4:IRAK1	-cc-	IRAK4
kaof(IRAK4)	=>	IRAK1 P@T387
NFKBIA P@S32	-@-	NFKBIA
NFKBIE P@S	-@-	NFKBIE
catof(TRAF2)	->	kaof(SPHK1)
IKBKG	->	kaof(IkappaB kinase complex Hs)
catof(TLR4)	->	catof(MYD88)
PKC Family Hs	-cat->	kaof(PKC Family Hs)
IL1A	->	kaof(MAP3K1)
TRAF2	-cat->	catof(TRAF2)
NFKBIE P@S	=>	degradationof(NFKBIE)
kaof(IRAK1)	=>	IRAK1 P@S376
catof(TLR5)	->	catof(MYD88)
kaof(IkappaB kinase complex Hs)	=>	NFKBIB P@S
PI3K Family Hs	-cat->	kaof(PI3K Family Hs)
gtpof(RAC1)	-|	gtpof(RHOA)
catof(TRAF6)	=>	kaof(MAP3K7)
NFKBIA P@?	-@-	NFKBIA
bacterial infection	->	catof(TLR2)
kaof(PI3K Family Hs)	->	gtpof(RAC1)

## Sheet: TLR_TNF_IL1_NFKB_Rn_Downstream
StartNode	nodeLabel	Direction
NFKBIA	exp(NOS3)	1
NFKBIA	exp(SELP)	1
NFKBIA	exp(ABCC1)	-1
NFKBIA	exp(IL23A)	-1
NFKBIA	exp(MMP3)	-1
NFKBIA	exp(VCAM1)	-1
NFKBIA	exp(FGF7)	-1
NFKBIA	exp(MMP1)	-1
NFKBIA	exp(CXCR3)	-1
NFKBIA	exp(IFNB1)	-1
NFKBIA	exp(IRF4)	-1
NFKBIA	exp(FAS)	-1
NFKBIA	exp(TACR1)	-1
NFKBIA	exp(SOD2)	-1
NFKBIA	exp(HERC5)	-1
kaof(PKA Family Hs)	exp(ATP2A2)	1
kaof(PKA Family Hs)	exp(CKB)	1
kaof(PKA Family Hs)	exp(PTPRK)	-1
kaof(PKA Family Hs)	exp(TOB1)	1
kaof(PKA Family Hs)	exp(HIVEP1)	1
kaof(PKA Family Hs)	exp(DNAJB2)	1
kaof(PKA Family Hs)	exp(CREM)	1
kaof(PKA Family Hs)	exp(GOLPH3)	1
kaof(PKA Family Hs)	exp(AGT)	1
kaof(PKA Family Hs)	exp(HAL)	1
kaof(PKA Family Hs)	exp(NDEL1)	1
kaof(PKA Family Hs)	exp(SLC6A12)	1
kaof(PKA Family Hs)	exp(PINX1)	-1
kaof(PKA Family Hs)	exp(LMO4)	1
kaof(PKA Family Hs)	exp(TFRC)	-1
kaof(PKA Family Hs)	exp(CRELD1)	1
kaof(PKA Family Hs)	exp(MRPS18B)	-1
kaof(PKA Family Hs)	exp(BNIP3L)	1
kaof(PKA Family Hs)	exp(CDK2)	1
kaof(PKA Family Hs)	exp(PICALM)	1
kaof(PKA Family Hs)	exp(RRM2)	-1
kaof(PKA Family Hs)	exp(ENOPH1)	-1
kaof(PKA Family Hs)	exp(AP2B1)	1
kaof(PKA Family Hs)	exp(GATA3)	1
kaof(PKA Family Hs)	exp(ENTPD5)	-1
kaof(PKA Family Hs)	exp(MASTL)	1
kaof(PKA Family Hs)	exp(JDP2)	1
kaof(PKA Family Hs)	exp(GCC1)	1
kaof(PKA Family Hs)	exp(DUSP2)	-1
kaof(PKA Family Hs)	exp(ST7)	1
kaof(PKA Family Hs)	exp(BCL11B)	-1
kaof(PKA Family Hs)	exp(STAT3)	1
kaof(PKA Family Hs)	exp(ACHE)	-1
kaof(PKA Family Hs)	exp(UBE2H)	1
kaof(PKA Family Hs)	exp(NR4A1)	1
kaof(PKA Family Hs)	exp(MUC5AC)	1
kaof(PKA Family Hs)	exp(IGFBP5)	1
kaof(PKA Family Hs)	exp(HNRPDL)	-1
kaof(PKA Family Hs)	exp(CYP51A1)	1
kaof(PKA Family Hs)	exp(FASTK)	-1
kaof(PKA Family Hs)	exp(USP9X)	1
kaof(PKA Family Hs)	exp(UBE2B)	1
kaof(PKA Family Hs)	exp(HSPA1A)	1
kaof(PKA Family Hs)	exp(TBL1X)	1
kaof(PKA Family Hs)	exp(SERP1)	1
kaof(PKA Family Hs)	exp(CYP1B1)	1
kaof(PKA Family Hs)	exp(CHMP1B)	1
kaof(PKA Family Hs)	exp(RFC1)	1
kaof(PKA Family Hs)	exp(AKR1B1)	1
kaof(PKA Family Hs)	exp(PITPNM1)	1
kaof(PKA Family Hs)	exp(HSP90AA1)	1
kaof(PKA Family Hs)	exp(PRKAR1A)	1
kaof(PKA Family Hs)	exp(CLTC)	1
kaof(PKA Family Hs)	exp(NBR1)	1
kaof(PKA Family Hs)	exp(TBC1D10B)	-1
kaof(PKA Family Hs)	exp(UBL4A)	-1
kaof(PKA Family Hs)	exp(TM2D2)	1
kaof(PKA Family Hs)	exp(ISL2)	1
kaof(PKA Family Hs)	exp(TBC1D23)	1
kaof(PKA Family Hs)	exp(NR4A2)	1
kaof(PKA Family Hs)	exp(STX5)	1
kaof(PKA Family Hs)	exp(RP5-1022P6.2)	1
kaof(PKA Family Hs)	exp(NFKBIA)	1
kaof(PKA Family Hs)	exp(NR3C1)	1
kaof(PKA Family Hs)	exp(AGXT)	1
kaof(PKA Family Hs)	exp(ARIH1)	1
kaof(PKA Family Hs)	exp(RNF103)	1
kaof(PKA Family Hs)	exp(TMEM111)	1
kaof(PKA Family Hs)	exp(APPBP2)	1
kaof(PKA Family Hs)	exp(MEF2D)	1
kaof(PKA Family Hs)	exp(CARTPT)	1
kaof(PKA Family Hs)	exp(C4orf16)	1
kaof(PKA Family Hs)	exp(OLIG3)	1
kaof(PKA Family Hs)	exp(BTG1)	1
kaof(PKA Family Hs)	exp(MAFF)	1
kaof(PKA Family Hs)	exp(BCL6)	1
kaof(PKA Family Hs)	exp(ZNF410)	1
kaof(PKA Family Hs)	exp(SSTR2)	-1
kaof(PKA Family Hs)	exp(KIAA0494)	1
kaof(PKA Family Hs)	exp(NR4A3)	1
kaof(PKA Family Hs)	exp(WDR23)	1
kaof(PKA Family Hs)	exp(SIP1)	-1
kaof(PKA Family Hs)	exp(CDKN1B)	1
kaof(PKA Family Hs)	exp(SIK1)	1
kaof(PKA Family Hs)	exp(TIMP1)	1
kaof(PKA Family Hs)	exp(RIOK1)	1
kaof(PKA Family Hs)	exp(SLC1A3)	1
kaof(PKA Family Hs)	exp(CAB39)	1
kaof(PKA Family Hs)	exp(ADAM9)	1
kaof(PKA Family Hs)	exp(UCHL5)	-1
kaof(PKA Family Hs)	exp(REN)	1
kaof(PKA Family Hs)	exp(BET1)	-1
kaof(PKA Family Hs)	exp(OASL)	1
kaof(PKA Family Hs)	exp(PER1)	1
kaof(PKA Family Hs)	exp(GOSR1)	1
kaof(PKA Family Hs)	exp(PEX12)	-1
kaof(PKA Family Hs)	exp(YY1)	-1
kaof(PKA Family Hs)	exp(PURB)	1
kaof(PKA Family Hs)	exp(EIF4E)	-1
kaof(PKA Family Hs)	exp(SLC7A6)	-1
kaof(PKA Family Hs)	exp(IAPP)	1
kaof(PKA Family Hs)	exp(CNOT6L)	1
kaof(PKA Family Hs)	exp(NFXL1)	-1
kaof(PKA Family Hs)	exp(BRD2)	1
kaof(PKA Family Hs)	exp(AFTPH)	-1
kaof(PKA Family Hs)	exp(RUNX1)	1
kaof(PKA Family Hs)	exp(GLA)	1
kaof(PKA Family Hs)	exp(CEBPB)	1
kaof(PKA Family Hs)	exp(GGPS1)	1
kaof(PKA Family Hs)	exp(STAR)	1
kaof(PKA Family Hs)	exp(MAOA)	-1
kaof(PKA Family Hs)	exp(DIO2)	1
kaof(PKA Family Hs)	exp(RHOG)	1
kaof(PKA Family Hs)	exp(TTC19)	1
kaof(PKA Family Hs)	exp(BRCA1)	1
kaof(PKA Family Hs)	exp(PLEKHG2)	1
kaof(PKA Family Hs)	exp(IER2)	1
kaof(PKA Family Hs)	exp(TRNT1)	-1
kaof(PKA Family Hs)	exp(PDE3A)	1
kaof(PKA Family Hs)	exp(FRAT2)	1
kaof(PKA Family Hs)	exp(CRIPT)	1
kaof(PKA Family Hs)	exp(ZFAND5)	1
kaof(PKA Family Hs)	exp(SELK)	1
kaof(PKA Family Hs)	exp(TMEM183A)	1
kaof(PKA Family Hs)	exp(CCND2)	1
kaof(PKA Family Hs)	exp(IP6K1)	1
kaof(PKA Family Hs)	exp(BTG2)	1
kaof(PKA Family Hs)	exp(SGIP1)	1
kaof(PKA Family Hs)	exp(TBRG4)	-1
kaof(PKA Family Hs)	exp(ADSSL1)	1
kaof(PKA Family Hs)	exp(RPP14)	-1
kaof(PKA Family Hs)	exp(SRGN)	1
kaof(PKA Family Hs)	exp(SON)	1
kaof(PKA Family Hs)	exp(WBP5)	1
kaof(PKA Family Hs)	exp(TAGLN)	-1
kaof(PKA Family Hs)	exp(SOCS4)	1
kaof(PKA Family Hs)	exp(ZFX)	1
kaof(PKA Family Hs)	exp(NCBP2)	-1
kaof(PKA Family Hs)	exp(C11orf1)	1
kaof(PKA Family Hs)	exp(PLK4)	1
kaof(PKA Family Hs)	exp(GRWD1)	-1
kaof(PKA Family Hs)	exp(VEGFA)	1
kaof(PKA Family Hs)	exp(CD53)	1
kaof(PKA Family Hs)	exp(CNP)	1
kaof(PKA Family Hs)	exp(HIST3H2A)	1
kaof(PKA Family Hs)	exp(PPM1D)	1
kaof(PKA Family Hs)	exp(WDR48)	-1
kaof(PKA Family Hs)	exp(IBSP)	-1
kaof(PKA Family Hs)	exp(PARD6B)	-1
kaof(PKA Family Hs)	exp(M6PRBP1)	1
kaof(PKA Family Hs)	exp(PTPN2)	1
kaof(PKA Family Hs)	exp(JAK1)	1
kaof(PKA Family Hs)	exp(CHP)	1
kaof(PKA Family Hs)	exp(CD14)	1
kaof(PKA Family Hs)	exp(POU2AF1)	1
kaof(PKA Family Hs)	exp(ACTA2)	-1
kaof(PKA Family Hs)	exp(INO80E)	-1
kaof(PKA Family Hs)	exp(FBXO8)	1
kaof(PKA Family Hs)	exp(RLIM)	1
kaof(PKA Family Hs)	exp(LRRC8A)	1
kaof(PKA Family Hs)	exp(RBMS2)	1
kaof(PKA Family Hs)	exp(SYT13)	1
kaof(PKA Family Hs)	exp(OXR1)	-1
kaof(PKA Family Hs)	exp(HMOX1)	1
kaof(PKA Family Hs)	exp(SPRED2)	1
kaof(PKA Family Hs)	exp(PPP1R15B)	1
kaof(PKA Family Hs)	exp(KIF2C)	1
kaof(PKA Family Hs)	exp(HES1)	1
kaof(PKA Family Hs)	exp(DUSP1)	1
kaof(PKA Family Hs)	exp(TUBB2A)	1
kaof(PKA Family Hs)	exp(SIDT2)	1
kaof(PKA Family Hs)	exp(TOP1)	1
kaof(PKA Family Hs)	exp(SLC25A37)	-1
kaof(PKA Family Hs)	exp(CSNK1D)	1
kaof(PKA Family Hs)	exp(YTHDF3)	1
kaof(PKA Family Hs)	exp(PER2)	1
kaof(PKA Family Hs)	exp(AHI1)	-1
kaof(PKA Family Hs)	exp(SAR1A)	1
kaof(PKA Family Hs)	exp(TXNDC16)	1
kaof(PKA Family Hs)	exp(CCDC86)	-1
kaof(PKA Family Hs)	exp(ZNF593)	-1
kaof(PKA Family Hs)	exp(SERPINE1)	-1
kaof(PKA Family Hs)	exp(ID1)	1
kaof(PKA Family Hs)	exp(TP53INP2)	1
kaof(PKA Family Hs)	exp(DGKA)	1
kaof(PKA Family Hs)	exp(HSD11B1)	1
kaof(PKA Family Hs)	exp(STXBP3)	1
kaof(PKA Family Hs)	exp(TSR1)	-1
kaof(PKA Family Hs)	exp(OXTR)	1
kaof(PKA Family Hs)	exp(SLC22A1)	1
kaof(PKA Family Hs)	exp(PIGF)	1
kaof(PKA Family Hs)	exp(ACSL4)	1
kaof(PKA Family Hs)	exp(CD2AP)	-1
kaof(PKA Family Hs)	exp(TSC22D3)	1
kaof(PKA Family Hs)	exp(SFRS3)	-1
kaof(PKA Family Hs)	exp(SLC1A2)	1
kaof(PKA Family Hs)	exp(TRAK1)	-1
kaof(PKA Family Hs)	exp(SMAD3)	1
kaof(PKA Family Hs)	exp(RGS2)	1
kaof(PKA Family Hs)	exp(ESR1)	1
kaof(PKA Family Hs)	exp(ODC1)	1
kaof(PKA Family Hs)	exp(PTCH1)	-1
kaof(PKA Family Hs)	exp(CDCA5)	1
taof(RELA)	exp(SELE)	1
taof(RELA)	exp(CX3CL1)	1
taof(RELA)	exp(PRKCD)	1
taof(RELA)	exp(SRP72)	-1
taof(RELA)	exp(TNFSF10)	1
taof(RELA)	exp(SLC35E4)	-1
taof(RELA)	exp(S100A3)	1
taof(RELA)	exp(MYC)	1
taof(RELA)	exp(BCL2L1)	1
taof(RELA)	exp(KANK1)	1
taof(RELA)	exp(POLK)	1
taof(RELA)	exp(C10orf10)	1
taof(RELA)	exp(SEMA3A)	-1
taof(RELA)	exp(BCL2)	1
taof(RELA)	exp(EXTL3)	-1
taof(RELA)	exp(CSF2)	1
taof(RELA)	exp(HAMP)	1
taof(RELA)	exp(PIK3CB)	-1
taof(RELA)	exp(CHKA)	-1
taof(RELA)	exp(SERPIND1)	1
taof(RELA)	exp(EPHA2)	-1
taof(RELA)	exp(PTEN)	1
taof(RELA)	exp(SF1)	-1
taof(RELA)	exp(SERPINC1)	-1
taof(RELA)	exp(TP53)	1
taof(RELA)	exp(PIM1)	1
taof(RELA)	exp(ZFAND2A)	-1
taof(RELA)	exp(AGER)	1
taof(RELA)	exp(IL2)	1
taof(RELA)	exp(CXCR4)	1
taof(RELA)	exp(EGR2)	-1
taof(RELA)	exp(SAT1)	-1
taof(RELA)	exp(NFKB2)	1
taof(RELA)	exp(CSF3)	1
taof(RELA)	exp(IL23A)	1
taof(RELA)	exp(CCR5)	1
taof(RELA)	exp(CNN1)	-1
taof(RELA)	exp(EIF3J)	-1
taof(RELA)	exp(DUSP6)	-1
taof(RELA)	exp(SLC30A1)	-1
taof(RELA)	exp(TBRG4)	-1
taof(RELA)	exp(FN1)	1
taof(RELA)	exp(NR4A1)	-1
taof(RELA)	exp(CAV1)	1
taof(RELA)	exp(SOCS4)	-1
taof(RELA)	exp(IL17A)	1
taof(RELA)	exp(CTBP1)	1
taof(RELA)	exp(MMP9)	1
taof(RELA)	exp(PDIA4)	-1
taof(RELA)	exp(HNRPDL)	-1
taof(RELA)	exp(KLF5)	-1
taof(RELA)	exp(CHIC2)	-1
taof(RELA)	exp(APLN)	-1
taof(RELA)	exp(SEL1L)	-1
taof(RELA)	exp(NPAL1)	-1
taof(RELA)	exp(IL8)	1
taof(RELA)	exp(IER3)	-1
taof(RELA)	exp(BECN1)	1
taof(RELA)	exp(CCPG1)	-1
taof(RELA)	exp(UBL3)	-1
taof(RELA)	exp(SCNN1A)	-1
taof(RELA)	exp(ALOX12B)	-1
taof(RELA)	exp(SLC2A1)	-1
taof(RELA)	exp(CIB2)	1
taof(RELA)	exp(FOXC2)	-1
taof(RELA)	exp(IKBKE)	1
taof(RELA)	exp(APP)	1
taof(RELA)	exp(P2RY5)	-1
taof(RELA)	exp(PLK4)	-1
taof(RELA)	exp(SS18L2)	1
taof(RELA)	exp(RSU1)	-1
taof(RELA)	exp(OSR1)	-1
taof(RELA)	exp(IL6)	1
taof(RELA)	exp(LBR)	-1
taof(RELA)	exp(SERPINA7)	1
taof(RELA)	exp(EDN1)	-1
taof(RELA)	exp(MGEA5)	-1
taof(RELA)	exp(BAAT)	-1
taof(RELA)	exp(SSR3)	-1
taof(RELA)	exp(CXCL3)	1
taof(RELA)	exp(ACTA1)	-1
taof(RELA)	exp(MPDZ)	-1
taof(RELA)	exp(PHLDA1)	-1
taof(RELA)	exp(C6orf145)	-1
taof(RELA)	exp(CRK)	-1
taof(RELA)	exp(CDKN1A)	1
taof(RELA)	exp(REG4)	1
taof(RELA)	exp(CD69)	1
taof(RELA)	exp(IL18)	1
taof(RELA)	exp(KRT7)	-1
taof(RELA)	exp(NFKBIA)	1
taof(RELA)	exp(TPP2)	-1
taof(RELA)	exp(ATOH8)	-1
taof(RELA)	exp(NOD2)	-1
taof(RELA)	exp(PDE4B)	-1
taof(RELA)	exp(NP)	-1
taof(RELA)	exp(EBI3)	1
taof(RELA)	exp(RELB)	1
taof(RELA)	exp(FAS)	1
taof(RELA)	exp(CYCS)	-1
taof(RELA)	exp(ITGA2)	-1
taof(RELA)	exp(SLC35B1)	-1
taof(RELA)	exp(CCL2)	1
taof(RELA)	exp(GATAD2A)	1
taof(RELA)	exp(IL11)	1
taof(RELA)	exp(SH3GLB1)	-1
taof(RELA)	exp(CXCL2)	1
taof(RELA)	exp(CTH)	-1
taof(RELA)	exp(SAA2)	1
taof(RELA)	exp(TAp63)	1
taof(RELA)	exp(DNAJB9)	-1
taof(RELA)	exp(STEAP1)	-1
taof(RELA)	exp(FOSL1)	-1
taof(RELA)	exp(GJB1)	1
taof(RELA)	exp(POM121C)	-1
taof(RELA)	exp(NOS2)	1
taof(RELA)	exp(SOD2)	1
taof(RELA)	exp(SLC35D1)	-1
taof(RELA)	exp(ENG)	1
taof(RELA)	exp(GLRX)	-1
taof(RELA)	exp(REG3A)	1
taof(RELA)	exp(HSP90B1)	-1
taof(RELA)	exp(CCL4)	1
taof(RELA)	exp(HTR1A)	1
taof(RELA)	exp(PIGR)	1
taof(RELA)	exp(COL1A1)	-1
taof(RELA)	exp(TNFRSF12A)	-1
taof(RELA)	exp(ODC1)	-1
taof(RELA)	exp(USP27X)	-1
taof(RELA)	exp(ICAM1)	1
taof(RELA)	exp(F3)	1
taof(RELA)	exp(WARS)	-1
taof(RELA)	exp(JAG1)	-1
taof(RELA)	exp(CXCL1)	1
taof(RELA)	exp(S100A11)	-1
taof(RELA)	exp(PPAP2B)	1
MAP3K7	exp(IL8)	1
MAP3K7	exp(SELE)	-1
MAP3K7	exp(TIMP3)	1
MAP3K7	exp(THBS1)	1
MAP3K7	exp(SERPINE1)	1
MAP3K7	exp(IL6)	1
MAP3K7	exp(LOX)	1
MAP3K7	exp(VCL)	1
MAP3K7	exp(SMAD7)	1
taof(NFKB Complex Hs)	exp(MALL)	1
taof(NFKB Complex Hs)	exp(PTPN1)	1
taof(NFKB Complex Hs)	exp(GDF15)	1
taof(NFKB Complex Hs)	exp(GSTP1)	1
taof(NFKB Complex Hs)	exp(CA3)	-1
taof(NFKB Complex Hs)	exp(COL11A1)	1
taof(NFKB Complex Hs)	exp(DAB2)	1
taof(NFKB Complex Hs)	exp(MAGED1)	-1
taof(NFKB Complex Hs)	exp(CCL5)	1
taof(NFKB Complex Hs)	exp(LY75)	1
taof(NFKB Complex Hs)	exp(TFF1)	-1
taof(NFKB Complex Hs)	exp(PRRG1)	1
taof(NFKB Complex Hs)	exp(AKT2)	-1
taof(NFKB Complex Hs)	exp(GYS1)	-1
taof(NFKB Complex Hs)	exp(FZD2)	1
taof(NFKB Complex Hs)	exp(TGFB1I1)	1
taof(NFKB Complex Hs)	exp(EREG)	1
taof(NFKB Complex Hs)	exp(MITF)	1
taof(NFKB Complex Hs)	exp(CFLAR)	1
taof(NFKB Complex Hs)	exp(CSF2)	1
taof(NFKB Complex Hs)	exp(KRT6A)	1
taof(NFKB Complex Hs)	exp(CLCF1)	1
taof(NFKB Complex Hs)	exp(F8)	1
taof(NFKB Complex Hs)	exp(SLC29A1)	1
taof(NFKB Complex Hs)	exp(NQO1)	1
taof(NFKB Complex Hs)	exp(TMPO)	1
taof(NFKB Complex Hs)	exp(C18orf1)	1
taof(NFKB Complex Hs)	exp(CGA)	-1
taof(NFKB Complex Hs)	exp(NCF1)	1
taof(NFKB Complex Hs)	exp(IRF4)	1
taof(NFKB Complex Hs)	exp(TNFRSF11B)	1
taof(NFKB Complex Hs)	exp(CR2)	1
taof(NFKB Complex Hs)	exp(SLC9A8)	-1
taof(NFKB Complex Hs)	exp(IRG1)	1
taof(NFKB Complex Hs)	exp(IGFBP3)	1
taof(NFKB Complex Hs)	exp(RNF2)	-1
taof(NFKB Complex Hs)	exp(SEPHS1)	1
taof(NFKB Complex Hs)	exp(AMPD3)	1
taof(NFKB Complex Hs)	exp(RRM2)	1
taof(NFKB Complex Hs)	exp(UBE4B)	1
taof(NFKB Complex Hs)	exp(HSP90AB1)	1
taof(NFKB Complex Hs)	exp(LIPE)	-1
taof(NFKB Complex Hs)	exp(MUC5AC)	1
taof(NFKB Complex Hs)	exp(PRKCZ)	-1
taof(NFKB Complex Hs)	exp(TAP1)	1
taof(NFKB Complex Hs)	exp(COL18A1)	1
taof(NFKB Complex Hs)	exp(LTA)	1
taof(NFKB Complex Hs)	exp(HNRPDL)	1
taof(NFKB Complex Hs)	exp(KLF5)	1
taof(NFKB Complex Hs)	exp(PPL)	-1
taof(NFKB Complex Hs)	exp(MTUS1)	-1
taof(NFKB Complex Hs)	exp(PHC2)	1
taof(NFKB Complex Hs)	exp(BDNF)	1
taof(NFKB Complex Hs)	exp(CYP1B1)	1
taof(NFKB Complex Hs)	exp(INSIG1)	-1
taof(NFKB Complex Hs)	exp(DMXL1)	1
taof(NFKB Complex Hs)	exp(RAB40B)	1
taof(NFKB Complex Hs)	exp(IL4)	-1
taof(NFKB Complex Hs)	exp(BCKDK)	1
taof(NFKB Complex Hs)	exp(TUBB4)	1
taof(NFKB Complex Hs)	exp(CCDC75)	1
taof(NFKB Complex Hs)	exp(DPEP1)	1
taof(NFKB Complex Hs)	exp(LPL)	-1
taof(NFKB Complex Hs)	exp(RPS6KA4)	1
taof(NFKB Complex Hs)	exp(RND3)	1
taof(NFKB Complex Hs)	exp(TSLP)	1
taof(NFKB Complex Hs)	exp(IFRD1)	-1
taof(NFKB Complex Hs)	exp(GDF10)	-1
taof(NFKB Complex Hs)	exp(EPHB4)	1
taof(NFKB Complex Hs)	exp(TOP2A)	-1
taof(NFKB Complex Hs)	exp(JUNB)	1
taof(NFKB Complex Hs)	exp(SELP)	1
taof(NFKB Complex Hs)	exp(TGIF1)	-1
taof(NFKB Complex Hs)	exp(RAB4A)	1
taof(NFKB Complex Hs)	exp(KLK3)	1
taof(NFKB Complex Hs)	exp(M6PR)	1
taof(NFKB Complex Hs)	exp(HSD17B10)	-1
taof(NFKB Complex Hs)	exp(IL10RB)	-1
taof(NFKB Complex Hs)	exp(NOX1)	1
taof(NFKB Complex Hs)	exp(ABCG1)	-1
taof(NFKB Complex Hs)	exp(CFTR)	1
taof(NFKB Complex Hs)	exp(PIGCP1)	1
taof(NFKB Complex Hs)	exp(KITLG)	1
taof(NFKB Complex Hs)	exp(PGK1)	-1
taof(NFKB Complex Hs)	exp(HNRNPA1)	1
taof(NFKB Complex Hs)	exp(MAFF)	1
taof(NFKB Complex Hs)	exp(BRCA2)	1
taof(NFKB Complex Hs)	exp(PEMT)	-1
taof(NFKB Complex Hs)	exp(CDC2L2)	1
taof(NFKB Complex Hs)	exp(AEBP1)	1
taof(NFKB Complex Hs)	exp(NF2)	1
taof(NFKB Complex Hs)	exp(IL15)	1
taof(NFKB Complex Hs)	exp(AKT1)	1
taof(NFKB Complex Hs)	exp(RAD51C)	1
taof(NFKB Complex Hs)	exp(SLFN12L)	1
taof(NFKB Complex Hs)	exp(CCL4)	1
taof(NFKB Complex Hs)	exp(ACAT1)	1
taof(NFKB Complex Hs)	exp(CAPN6)	1
taof(NFKB Complex Hs)	exp(APOC3)	1
taof(NFKB Complex Hs)	exp(COL1A1)	-1
taof(NFKB Complex Hs)	exp(REN)	-1
taof(NFKB Complex Hs)	exp(AFMID)	1
taof(NFKB Complex Hs)	exp(IFI16)	1
taof(NFKB Complex Hs)	exp(JAG1)	1
taof(NFKB Complex Hs)	exp(HLA-F)	1
taof(NFKB Complex Hs)	exp(SERPINB2)	1
taof(NFKB Complex Hs)	exp(MT-CYB)	-1
taof(NFKB Complex Hs)	exp(SELE)	1
taof(NFKB Complex Hs)	exp(RTEL1)	-1
taof(NFKB Complex Hs)	exp(KRT18)	1
taof(NFKB Complex Hs)	exp(HIST1H1D)	-1
taof(NFKB Complex Hs)	exp(ACSL1)	-1
taof(NFKB Complex Hs)	exp(CTSZ)	1
taof(NFKB Complex Hs)	exp(BCL2)	1
taof(NFKB Complex Hs)	exp(CD99)	1
taof(NFKB Complex Hs)	exp(PDCD2)	-1
taof(NFKB Complex Hs)	exp(SCMH1)	1
taof(NFKB Complex Hs)	exp(THBS1)	-1
taof(NFKB Complex Hs)	exp(GPX3)	-1
taof(NFKB Complex Hs)	exp(LTB)	1
taof(NFKB Complex Hs)	exp(FADD)	-1
taof(NFKB Complex Hs)	exp(TALDO1)	-1
taof(NFKB Complex Hs)	exp(CD97)	1
taof(NFKB Complex Hs)	exp(KRT5)	-1
taof(NFKB Complex Hs)	exp(CDX2)	1
taof(NFKB Complex Hs)	exp(CSHL1)	1
taof(NFKB Complex Hs)	exp(ACAA1)	1
taof(NFKB Complex Hs)	exp(TFF2)	-1
taof(NFKB Complex Hs)	exp(TPM1)	1
taof(NFKB Complex Hs)	exp(DEFB4)	1
taof(NFKB Complex Hs)	exp(SPTBN1)	-1
taof(NFKB Complex Hs)	exp(VPREB1)	-1
taof(NFKB Complex Hs)	exp(CXCR4)	1
taof(NFKB Complex Hs)	exp(GSTM5)	1
taof(NFKB Complex Hs)	exp(SLC35E2)	1
taof(NFKB Complex Hs)	exp(NDRG2)	1
taof(NFKB Complex Hs)	exp(NOV)	1
taof(NFKB Complex Hs)	exp(IFIT1L)	1
taof(NFKB Complex Hs)	exp(MMP9)	1
taof(NFKB Complex Hs)	exp(LIMA1)	1
taof(NFKB Complex Hs)	exp(RAB5B)	-1
taof(NFKB Complex Hs)	exp(ADM)	1
taof(NFKB Complex Hs)	exp(PLA2G2A)	1
taof(NFKB Complex Hs)	exp(PSMB5)	1
taof(NFKB Complex Hs)	exp(PTPN2)	1
taof(NFKB Complex Hs)	exp(CD14)	1
taof(NFKB Complex Hs)	exp(IL1B)	1
taof(NFKB Complex Hs)	exp(STAT2)	1
taof(NFKB Complex Hs)	exp(IL13)	1
taof(NFKB Complex Hs)	exp(PDPN)	1
taof(NFKB Complex Hs)	exp(ERO1L)	1
taof(NFKB Complex Hs)	exp(VEGFC)	1
taof(NFKB Complex Hs)	exp(CRP)	1
taof(NFKB Complex Hs)	exp(EIF4EBP1)	-1
taof(NFKB Complex Hs)	exp(HLA-G)	1
taof(NFKB Complex Hs)	exp(PDX1)	-1
taof(NFKB Complex Hs)	exp(ANXA3)	1
taof(NFKB Complex Hs)	exp(BID)	1
taof(NFKB Complex Hs)	exp(ETS2)	-1
taof(NFKB Complex Hs)	exp(GADD45A)	1
taof(NFKB Complex Hs)	exp(HK2)	1
taof(NFKB Complex Hs)	exp(GTSE1)	1
taof(NFKB Complex Hs)	exp(FOXN3)	-1
taof(NFKB Complex Hs)	exp(MYCL1)	1
taof(NFKB Complex Hs)	exp(PRDX6)	-1
taof(NFKB Complex Hs)	exp(STK10)	1
taof(NFKB Complex Hs)	exp(TWIST1)	1
taof(NFKB Complex Hs)	exp(CTSF)	1
taof(NFKB Complex Hs)	exp(PTPN13)	1
taof(NFKB Complex Hs)	exp(TNK2)	1
taof(NFKB Complex Hs)	exp(CLU)	1
taof(NFKB Complex Hs)	exp(PSMC4)	1
taof(NFKB Complex Hs)	exp(SLC2A4)	-1
taof(NFKB Complex Hs)	exp(ELF3)	1
taof(NFKB Complex Hs)	exp(IL4R)	1
taof(NFKB Complex Hs)	exp(CYBA)	1
taof(NFKB Complex Hs)	exp(MYLK)	1
taof(NFKB Complex Hs)	exp(CCND1)	1
taof(NFKB Complex Hs)	exp(SEMA3C)	1
taof(NFKB Complex Hs)	exp(PLAUR)	1
taof(NFKB Complex Hs)	exp(SDC4)	1
taof(NFKB Complex Hs)	exp(SERPINE1)	1
taof(NFKB Complex Hs)	exp(RNF19A)	1
taof(NFKB Complex Hs)	exp(TFF3)	-1
taof(NFKB Complex Hs)	exp(KRT14)	-1
taof(NFKB Complex Hs)	exp(CDH1)	-1
taof(NFKB Complex Hs)	exp(SMPD1)	1
taof(NFKB Complex Hs)	exp(CCT6B)	1
taof(NFKB Complex Hs)	exp(MSR1)	1
taof(NFKB Complex Hs)	exp(GAS1)	-1
taof(NFKB Complex Hs)	exp(MPDU1)	1
taof(NFKB Complex Hs)	exp(ALDH3A2)	1
taof(NFKB Complex Hs)	exp(CDKN1C)	-1
taof(NFKB Complex Hs)	exp(IFI6)	1
taof(NFKB Complex Hs)	exp(GRN)	1
taof(NFKB Complex Hs)	exp(MMP23B)	1
taof(NFKB Complex Hs)	exp(ESR1)	1
taof(NFKB Complex Hs)	exp(UBE2L6)	1
taof(NFKB Complex Hs)	exp(CX3CL1)	1
taof(NFKB Complex Hs)	exp(UCK2)	-1
taof(NFKB Complex Hs)	exp(CDK4)	-1
taof(NFKB Complex Hs)	exp(TCEAL1)	1
taof(NFKB Complex Hs)	exp(TNFSF13B)	1
taof(NFKB Complex Hs)	exp(NGF)	1
taof(NFKB Complex Hs)	exp(CDH13)	1
taof(NFKB Complex Hs)	exp(P2RX4)	1
taof(NFKB Complex Hs)	exp(BIN1)	1
taof(NFKB Complex Hs)	exp(SLC2A1)	1
taof(NFKB Complex Hs)	exp(CCL22)	1
taof(NFKB Complex Hs)	exp(POU6F1)	-1
taof(NFKB Complex Hs)	exp(CYFIP1)	1
taof(NFKB Complex Hs)	exp(HR)	-1
taof(NFKB Complex Hs)	exp(CXCL10)	1
taof(NFKB Complex Hs)	exp(SLC6A6)	1
taof(NFKB Complex Hs)	exp(CCR7)	1
taof(NFKB Complex Hs)	exp(TP53)	1
taof(NFKB Complex Hs)	exp(BNIP3L)	-1
taof(NFKB Complex Hs)	exp(BDKRB1)	1
taof(NFKB Complex Hs)	exp(COL2A1)	-1
taof(NFKB Complex Hs)	exp(CXCR5)	1
taof(NFKB Complex Hs)	exp(LMO1)	-1
taof(NFKB Complex Hs)	exp(CETN1)	1
taof(NFKB Complex Hs)	exp(IFNA1)	1
taof(NFKB Complex Hs)	exp(STAT5A)	1
taof(NFKB Complex Hs)	exp(RXRA)	-1
taof(NFKB Complex Hs)	exp(EDNRB)	1
taof(NFKB Complex Hs)	exp(RABEP1)	-1
taof(NFKB Complex Hs)	exp(SEMA3F)	1
taof(NFKB Complex Hs)	exp(THBS2)	1
taof(NFKB Complex Hs)	exp(GAGE2C)	1
taof(NFKB Complex Hs)	exp(XRCC6)	1
taof(NFKB Complex Hs)	exp(THRSP)	-1
taof(NFKB Complex Hs)	exp(ACADS)	-1
taof(NFKB Complex Hs)	exp(IFITM1)	1
taof(NFKB Complex Hs)	exp(USP9X)	1
taof(NFKB Complex Hs)	exp(LYN)	1
taof(NFKB Complex Hs)	exp(ATP5F1)	-1
taof(NFKB Complex Hs)	exp(ALAS1)	1
taof(NFKB Complex Hs)	exp(PIM2)	1
taof(NFKB Complex Hs)	exp(LOC389842)	1
taof(NFKB Complex Hs)	exp(IL1RN)	1
taof(NFKB Complex Hs)	exp(TST)	-1
taof(NFKB Complex Hs)	exp(TAC1)	1
taof(NFKB Complex Hs)	exp(BMP3)	-1
taof(NFKB Complex Hs)	exp(CYP7B1)	1
taof(NFKB Complex Hs)	exp(ATP11A)	-1
taof(NFKB Complex Hs)	exp(ARNT)	-1
taof(NFKB Complex Hs)	exp(VCAM1)	1
taof(NFKB Complex Hs)	exp(CCL3)	1
taof(NFKB Complex Hs)	exp(RGS16)	1
taof(NFKB Complex Hs)	exp(MT2A)	1
taof(NFKB Complex Hs)	exp(NBR1)	1
taof(NFKB Complex Hs)	exp(PSMA2)	-1
taof(NFKB Complex Hs)	exp(SIX4)	1
taof(NFKB Complex Hs)	exp(ADAMTS1)	-1
taof(NFKB Complex Hs)	exp(PTAFR)	1
taof(NFKB Complex Hs)	exp(TDRD7)	1
taof(NFKB Complex Hs)	exp(NR3C1)	1
taof(NFKB Complex Hs)	exp(GALT)	1
taof(NFKB Complex Hs)	exp(XRCC5)	1
taof(NFKB Complex Hs)	exp(NINJ1)	-1
taof(NFKB Complex Hs)	exp(LAMA5)	1
taof(NFKB Complex Hs)	exp(TSHR)	1
taof(NFKB Complex Hs)	exp(SMAD2)	-1
taof(NFKB Complex Hs)	exp(IL10)	-1
taof(NFKB Complex Hs)	exp(CETN2)	-1
taof(NFKB Complex Hs)	exp(KSR1)	-1
taof(NFKB Complex Hs)	exp(NR4A3)	1
taof(NFKB Complex Hs)	exp(UBA1)	1
taof(NFKB Complex Hs)	exp(TUBG1)	1
taof(NFKB Complex Hs)	exp(GRSF1)	1
taof(NFKB Complex Hs)	exp(PLAU)	1
taof(NFKB Complex Hs)	exp(NFKBIE)	1
taof(NFKB Complex Hs)	exp(HMGB1L1)	-1
taof(NFKB Complex Hs)	exp(CLK3)	-1
taof(NFKB Complex Hs)	exp(CCL28)	1
taof(NFKB Complex Hs)	exp(PMP22)	-1
taof(NFKB Complex Hs)	exp(SPOP)	1
taof(NFKB Complex Hs)	exp(IRF1)	1
taof(NFKB Complex Hs)	exp(NFKBIZ)	-1
taof(NFKB Complex Hs)	exp(HNRNPA0)	1
taof(NFKB Complex Hs)	exp(CSH2)	1
taof(NFKB Complex Hs)	exp(IGF1)	-1
taof(NFKB Complex Hs)	exp(OAS1)	1
taof(NFKB Complex Hs)	exp(SAA1)	1
taof(NFKB Complex Hs)	exp(LIF)	1
taof(NFKB Complex Hs)	exp(CDC45L)	-1
taof(NFKB Complex Hs)	exp(PKD2)	1
taof(NFKB Complex Hs)	exp(CAT)	-1
taof(NFKB Complex Hs)	exp(BCL2L1)	1
taof(NFKB Complex Hs)	exp(RPS18P5)	1
taof(NFKB Complex Hs)	exp(IL17RA)	-1
taof(NFKB Complex Hs)	exp(RABGGTA)	-1
taof(NFKB Complex Hs)	exp(SPARC)	-1
taof(NFKB Complex Hs)	exp(GSTM3)	1
taof(NFKB Complex Hs)	exp(SMA4)	1
taof(NFKB Complex Hs)	exp(GSTA2)	1
taof(NFKB Complex Hs)	exp(FTH1)	1
taof(NFKB Complex Hs)	exp(TNFRSF10B)	1
taof(NFKB Complex Hs)	exp(TRIM63)	1
taof(NFKB Complex Hs)	exp(APOA1)	-1
taof(NFKB Complex Hs)	exp(MKNK2)	-1
taof(NFKB Complex Hs)	exp(AGER)	1
taof(NFKB Complex Hs)	exp(EBNA1BP2)	1
taof(NFKB Complex Hs)	exp(LGALS3)	1
taof(NFKB Complex Hs)	exp(ATP5J2)	-1
taof(NFKB Complex Hs)	exp(PPARA)	1
taof(NFKB Complex Hs)	exp(GBP4)	1
taof(NFKB Complex Hs)	exp(ME1)	-1
taof(NFKB Complex Hs)	exp(POLR1C)	1
taof(NFKB Complex Hs)	exp(ENPP2)	1
taof(NFKB Complex Hs)	exp(RPL23AP1)	1
taof(NFKB Complex Hs)	exp(CDH3)	1
taof(NFKB Complex Hs)	exp(LAMA4)	-1
taof(NFKB Complex Hs)	exp(CITED4)	-1
taof(NFKB Complex Hs)	exp(S100A8)	1
taof(NFKB Complex Hs)	exp(RNF31)	1
taof(NFKB Complex Hs)	exp(NKX3-2)	-1
taof(NFKB Complex Hs)	exp(CCRN4L)	1
taof(NFKB Complex Hs)	exp(CDKN2C)	-1
taof(NFKB Complex Hs)	exp(CHST2)	1
taof(NFKB Complex Hs)	exp(IL15RA)	1
taof(NFKB Complex Hs)	exp(HIVEP2)	1
taof(NFKB Complex Hs)	exp(ALAD)	-1
taof(NFKB Complex Hs)	exp(CST7)	-1
taof(NFKB Complex Hs)	exp(BNIP3)	-1
taof(NFKB Complex Hs)	exp(SLC2A2)	-1
taof(NFKB Complex Hs)	exp(ZNF211)	1
taof(NFKB Complex Hs)	exp(ENOSF1)	1
taof(NFKB Complex Hs)	exp(ARMC6)	-1
taof(NFKB Complex Hs)	exp(VEGFA)	1
taof(NFKB Complex Hs)	exp(CTNNB1)	-1
taof(NFKB Complex Hs)	exp(ISG15)	1
taof(NFKB Complex Hs)	exp(IFITM4P)	1
taof(NFKB Complex Hs)	exp(CDC25A)	-1
taof(NFKB Complex Hs)	exp(CHP)	-1
taof(NFKB Complex Hs)	exp(SOCS3)	1
taof(NFKB Complex Hs)	exp(STRADB)	-1
taof(NFKB Complex Hs)	exp(BMP2)	1
taof(NFKB Complex Hs)	exp(ISL1)	-1
taof(NFKB Complex Hs)	exp(ITGAV)	1
taof(NFKB Complex Hs)	exp(HMOX1)	1
taof(NFKB Complex Hs)	exp(HES1)	-1
taof(NFKB Complex Hs)	exp(SERPINE2)	1
taof(NFKB Complex Hs)	exp(PLK2)	1
taof(NFKB Complex Hs)	exp(PC)	-1
taof(NFKB Complex Hs)	exp(ATP4B)	1
taof(NFKB Complex Hs)	exp(SERPINB1)	1
taof(NFKB Complex Hs)	exp(GREM2)	1
taof(NFKB Complex Hs)	exp(PMEPA1)	-1
taof(NFKB Complex Hs)	exp(IGK@)	1
taof(NFKB Complex Hs)	exp(SDC1)	1
taof(NFKB Complex Hs)	exp(LDLR)	1
taof(NFKB Complex Hs)	exp(IGFBP6)	1
taof(NFKB Complex Hs)	exp(SELPLG)	1
taof(NFKB Complex Hs)	exp(PIP5K1A)	1
taof(NFKB Complex Hs)	exp(FAS)	1
taof(NFKB Complex Hs)	exp(Atf2)	1
taof(NFKB Complex Hs)	exp(BHMT)	-1
taof(NFKB Complex Hs)	exp(CCL2)	1
taof(NFKB Complex Hs)	exp(POLD1)	-1
taof(NFKB Complex Hs)	exp(SAA2)	1
taof(NFKB Complex Hs)	exp(KCNMA1)	1
taof(NFKB Complex Hs)	exp(CCNE2)	-1
taof(NFKB Complex Hs)	exp(IRF2)	-1
taof(NFKB Complex Hs)	exp(EN1)	1
taof(NFKB Complex Hs)	exp(PSMD10)	1
taof(NFKB Complex Hs)	exp(CXCR7)	1
taof(NFKB Complex Hs)	exp(UBC)	1
taof(NFKB Complex Hs)	exp(MXD4)	-1
taof(NFKB Complex Hs)	exp(MFAP2)	-1
taof(NFKB Complex Hs)	exp(BCL2A1)	1
taof(NFKB Complex Hs)	exp(RPSAP12)	1
taof(NFKB Complex Hs)	exp(CD83)	1
taof(NFKB Complex Hs)	exp(RLIM)	-1
taof(NFKB Complex Hs)	exp(CD80)	1
taof(NFKB Complex Hs)	exp(PTX3)	1
taof(NFKB Complex Hs)	exp(ATF3)	1
taof(NFKB Complex Hs)	exp(GDNF)	1
taof(NFKB Complex Hs)	exp(PTN)	-1
taof(NFKB Complex Hs)	exp(STK38)	1
taof(NFKB Complex Hs)	exp(IRAK3)	-1
taof(NFKB Complex Hs)	exp(CD59)	1
taof(NFKB Complex Hs)	exp(MMP14)	1
taof(NFKB Complex Hs)	exp(IL12B)	1
taof(NFKB Complex Hs)	exp(CYR61)	1
taof(NFKB Complex Hs)	exp(HIVEP1)	1
taof(NFKB Complex Hs)	exp(BSCL2)	-1
taof(NFKB Complex Hs)	exp(LTBP2)	1
taof(NFKB Complex Hs)	exp(BCLXL)	1
taof(NFKB Complex Hs)	exp(CYTH3)	1
taof(NFKB Complex Hs)	exp(TFRC)	1
taof(NFKB Complex Hs)	exp(ERBB2)	1
taof(NFKB Complex Hs)	exp(TF)	1
taof(NFKB Complex Hs)	exp(LDHB)	-1
taof(NFKB Complex Hs)	exp(KDR)	1
taof(NFKB Complex Hs)	exp(PDHA1)	-1
taof(NFKB Complex Hs)	exp(CCL11)	1
taof(NFKB Complex Hs)	exp(SCNN1B)	1
taof(NFKB Complex Hs)	exp(FSCN1)	1
taof(NFKB Complex Hs)	exp(TRIM21)	1
taof(NFKB Complex Hs)	exp(CEBPD)	1
taof(NFKB Complex Hs)	exp(JAK2)	1
taof(NFKB Complex Hs)	exp(RRAS)	1
taof(NFKB Complex Hs)	exp(CD40LG)	1
taof(NFKB Complex Hs)	exp(NFKB2)	1
taof(NFKB Complex Hs)	exp(TNFRSF9)	1
taof(NFKB Complex Hs)	exp(GCH1)	1
taof(NFKB Complex Hs)	exp(CSF3)	1
taof(NFKB Complex Hs)	exp(XIAP)	1
taof(NFKB Complex Hs)	exp(HIPK2)	-1
taof(NFKB Complex Hs)	exp(NMI)	1
taof(NFKB Complex Hs)	exp(AKAP8)	1
taof(NFKB Complex Hs)	exp(FZD1)	1
taof(NFKB Complex Hs)	exp(OPRM1)	1
taof(NFKB Complex Hs)	exp(ROCK1)	-1
taof(NFKB Complex Hs)	exp(UBE2H)	1
taof(NFKB Complex Hs)	exp(PRPS1)	-1
taof(NFKB Complex Hs)	exp(DNASE1L3)	1
taof(NFKB Complex Hs)	exp(SGK1)	1
taof(NFKB Complex Hs)	exp(PSMB9)	1
taof(NFKB Complex Hs)	exp(PLSCR1)	1
taof(NFKB Complex Hs)	exp(DCN)	1
taof(NFKB Complex Hs)	exp(TNFSF15)	1
taof(NFKB Complex Hs)	exp(ITGA3)	1
taof(NFKB Complex Hs)	exp(FASN)	-1
taof(NFKB Complex Hs)	exp(IFNB1)	1
taof(NFKB Complex Hs)	exp(NPR3)	1
taof(NFKB Complex Hs)	exp(SH3GL2)	-1
taof(NFKB Complex Hs)	exp(SLC16A2)	1
taof(NFKB Complex Hs)	exp(S100A6)	1
taof(NFKB Complex Hs)	exp(IER3)	1
taof(NFKB Complex Hs)	exp(CYB5A)	1
taof(NFKB Complex Hs)	exp(CD86)	1
taof(NFKB Complex Hs)	exp(GM2A)	1
taof(NFKB Complex Hs)	exp(GBP2)	1
taof(NFKB Complex Hs)	exp(FOXC2)	1
taof(NFKB Complex Hs)	exp(ACADL)	1
taof(NFKB Complex Hs)	exp(TNIP1)	1
taof(NFKB Complex Hs)	exp(IFI44)	1
taof(NFKB Complex Hs)	exp(SLC8A1)	1
taof(NFKB Complex Hs)	exp(HSP90AA1)	1
taof(NFKB Complex Hs)	exp(GPR137B)	1
taof(NFKB Complex Hs)	exp(TIMP3)	-1
taof(NFKB Complex Hs)	exp(LUM)	-1
taof(NFKB Complex Hs)	exp(PTPRB)	1
taof(NFKB Complex Hs)	exp(TACR1)	1
taof(NFKB Complex Hs)	exp(TNF)	1
taof(NFKB Complex Hs)	exp(BATF)	1
taof(NFKB Complex Hs)	exp(CXCL12)	1
taof(NFKB Complex Hs)	exp(IFI27L1)	1
taof(NFKB Complex Hs)	exp(WSB1)	1
taof(NFKB Complex Hs)	exp(TMOD2)	1
taof(NFKB Complex Hs)	exp(NOTCH1)	1
taof(NFKB Complex Hs)	exp(NFKBIA)	1
taof(NFKB Complex Hs)	exp(SMAD4)	-1
taof(NFKB Complex Hs)	exp(FGF2)	1
taof(NFKB Complex Hs)	exp(IFIT2)	1
taof(NFKB Complex Hs)	exp(CXCL5)	1
taof(NFKB Complex Hs)	exp(REEP5)	-1
taof(NFKB Complex Hs)	exp(GRASP)	1
taof(NFKB Complex Hs)	exp(MMP3)	1
taof(NFKB Complex Hs)	exp(PLD3)	1
taof(NFKB Complex Hs)	exp(IGHG4)	1
taof(NFKB Complex Hs)	exp(G6PD)	1
taof(NFKB Complex Hs)	exp(EIF4G2)	-1
taof(NFKB Complex Hs)	exp(PLAT)	1
taof(NFKB Complex Hs)	exp(MAP2K6)	1
taof(NFKB Complex Hs)	exp(CXCL2)	1
taof(NFKB Complex Hs)	exp(IFNG)	1
taof(NFKB Complex Hs)	exp(EPB41L1)	1
taof(NFKB Complex Hs)	exp(HMGB1)	-1
taof(NFKB Complex Hs)	exp(LGALS7)	1
taof(NFKB Complex Hs)	exp(PIK3CD)	1
taof(NFKB Complex Hs)	exp(CCL19)	1
taof(NFKB Complex Hs)	exp(ITM2B)	1
taof(NFKB Complex Hs)	exp(EGFR)	1
taof(NFKB Complex Hs)	exp(HTRA1)	-1
taof(NFKB Complex Hs)	exp(ERCC4)	-1
taof(NFKB Complex Hs)	exp(CTNNA1)	-1
taof(NFKB Complex Hs)	exp(DAG1)	1
taof(NFKB Complex Hs)	exp(FASLG)	1
taof(NFKB Complex Hs)	exp(IL12A)	1
taof(NFKB Complex Hs)	exp(DDR1)	-1
taof(NFKB Complex Hs)	exp(BRF2)	1
taof(NFKB Complex Hs)	exp(GGT1)	1
taof(NFKB Complex Hs)	exp(TFPI2)	1
taof(NFKB Complex Hs)	exp(HLA-C)	1
taof(NFKB Complex Hs)	exp(P4HA2)	1
taof(NFKB Complex Hs)	exp(MT-CO3)	-1
taof(NFKB Complex Hs)	exp(TUSC3)	1
taof(NFKB Complex Hs)	exp(TRIM16)	1
taof(NFKB Complex Hs)	exp(COL4A3BP)	1
taof(NFKB Complex Hs)	exp(ACPP)	1
taof(NFKB Complex Hs)	exp(GH1)	1
taof(NFKB Complex Hs)	exp(CEBPB)	1
taof(NFKB Complex Hs)	exp(HPX)	1
taof(NFKB Complex Hs)	exp(CRYAB)	-1
taof(NFKB Complex Hs)	exp(PKP1)	1
taof(NFKB Complex Hs)	exp(ASAP1)	1
taof(NFKB Complex Hs)	exp(HBP1)	-1
taof(NFKB Complex Hs)	exp(SOX5)	1
taof(NFKB Complex Hs)	exp(SH3RF1)	1
taof(NFKB Complex Hs)	exp(CCL8)	1
taof(NFKB Complex Hs)	exp(EPHA2)	1
taof(NFKB Complex Hs)	exp(COL3A1)	-1
taof(NFKB Complex Hs)	exp(TCF4)	-1
taof(NFKB Complex Hs)	exp(UBE3A)	1
taof(NFKB Complex Hs)	exp(TRIM14)	1
taof(NFKB Complex Hs)	exp(CDC2L1)	1
taof(NFKB Complex Hs)	exp(FMR1)	-1
taof(NFKB Complex Hs)	exp(MIF)	1
taof(NFKB Complex Hs)	exp(ALDH1A3)	1
taof(NFKB Complex Hs)	exp(BMP1)	-1
taof(NFKB Complex Hs)	exp(IFNAR2)	1
taof(NFKB Complex Hs)	exp(SAT1)	1
taof(NFKB Complex Hs)	exp(PODXL)	1
taof(NFKB Complex Hs)	exp(PAM)	1
taof(NFKB Complex Hs)	exp(CIAPIN1)	1
taof(NFKB Complex Hs)	exp(CD160)	1
taof(NFKB Complex Hs)	exp(TMEM189)	1
taof(NFKB Complex Hs)	exp(ENO3)	1
taof(NFKB Complex Hs)	exp(ADRA2C)	1
taof(NFKB Complex Hs)	exp(RCAN1)	1
taof(NFKB Complex Hs)	exp(FLJ78302)	-1
taof(NFKB Complex Hs)	exp(NRK)	-1
taof(NFKB Complex Hs)	exp(TPMT)	1
taof(NFKB Complex Hs)	exp(ARL3)	-1
taof(NFKB Complex Hs)	exp(RETN)	1
taof(NFKB Complex Hs)	exp(RPS2)	1
taof(NFKB Complex Hs)	exp(CSF1)	1
taof(NFKB Complex Hs)	exp(BECN1)	1
taof(NFKB Complex Hs)	exp(CH25H)	1
taof(NFKB Complex Hs)	exp(MMP1)	1
taof(NFKB Complex Hs)	exp(CD40)	1
taof(NFKB Complex Hs)	exp(SLC20A1)	1
taof(NFKB Complex Hs)	exp(IKBKE)	1
taof(NFKB Complex Hs)	exp(NFKB1)	1
taof(NFKB Complex Hs)	exp(BOK)	1
taof(NFKB Complex Hs)	exp(SIVA1)	-1
taof(NFKB Complex Hs)	exp(LIFR)	1
taof(NFKB Complex Hs)	exp(OGFR)	1
taof(NFKB Complex Hs)	exp(BIRC5)	1
taof(NFKB Complex Hs)	exp(PSMB10)	1
taof(NFKB Complex Hs)	exp(IL6)	1
taof(NFKB Complex Hs)	exp(MMP2)	1
taof(NFKB Complex Hs)	exp(SCARB1)	1
taof(NFKB Complex Hs)	exp(EDN1)	1
taof(NFKB Complex Hs)	exp(LRMP)	-1
taof(NFKB Complex Hs)	exp(IFIT1)	1
taof(NFKB Complex Hs)	exp(RNF11)	-1
taof(NFKB Complex Hs)	exp(SFRP1)	1
taof(NFKB Complex Hs)	exp(OSMR)	1
taof(NFKB Complex Hs)	exp(MARCKS)	1
taof(NFKB Complex Hs)	exp(GADD45B)	1
taof(NFKB Complex Hs)	exp(IL9)	1
taof(NFKB Complex Hs)	exp(NRIP1)	-1
taof(NFKB Complex Hs)	exp(GRB2)	1
taof(NFKB Complex Hs)	exp(PDLIM1)	1
taof(NFKB Complex Hs)	exp(CCL20)	1
taof(NFKB Complex Hs)	exp(NADK)	1
taof(NFKB Complex Hs)	exp(NOD2)	1
taof(NFKB Complex Hs)	exp(NID1)	1
taof(NFKB Complex Hs)	exp(CYP11B1)	1
taof(NFKB Complex Hs)	exp(HEG1)	1
taof(NFKB Complex Hs)	exp(TLR3)	1
taof(NFKB Complex Hs)	exp(FOXF2)	1
taof(NFKB Complex Hs)	exp(HSPA5)	1
taof(NFKB Complex Hs)	exp(HLA-B)	1
taof(NFKB Complex Hs)	exp(IFIT5)	1
taof(NFKB Complex Hs)	exp(PARK7)	1
taof(NFKB Complex Hs)	exp(IGHG3)	1
taof(NFKB Complex Hs)	exp(JRK)	1
taof(NFKB Complex Hs)	exp(APBB1IP)	1
taof(NFKB Complex Hs)	exp(TRMU)	1
taof(NFKB Complex Hs)	exp(FOSL1)	1
taof(NFKB Complex Hs)	exp(BTK)	1
taof(NFKB Complex Hs)	exp(NUP214)	1
taof(NFKB Complex Hs)	exp(MX1)	1
taof(NFKB Complex Hs)	exp(NUAK2)	1
taof(NFKB Complex Hs)	exp(MBP)	1
taof(NFKB Complex Hs)	exp(RGS2)	-1
taof(NFKB Complex Hs)	exp(YAP1)	1
taof(NFKB Complex Hs)	exp(AMIGO2)	1
taof(NFKB Complex Hs)	exp(IFNGR1)	1
taof(NFKB Complex Hs)	exp(TMEM176B)	1
taof(NFKB Complex Hs)	exp(CASP4)	1
taof(NFKB Complex Hs)	exp(PPP3CB)	1
taof(NFKB Complex Hs)	exp(CXCL1)	1
taof(NFKB Complex Hs)	exp(SIGMAR1)	-1
taof(NFKB Complex Hs)	exp(IL29)	1
taof(NFKB Complex Hs)	exp(PTPRR)	1
taof(NFKB Complex Hs)	exp(TMEM5)	1
taof(NFKB Complex Hs)	exp(DNAJA3)	-1
taof(NFKB Complex Hs)	exp(KCNN4)	1
taof(NFKB Complex Hs)	exp(CPT1A)	1
taof(NFKB Complex Hs)	exp(GATA6)	-1
taof(NFKB Complex Hs)	exp(CLCN3)	1
taof(NFKB Complex Hs)	exp(MORF4L2)	1
taof(NFKB Complex Hs)	exp(DAPK1)	-1
taof(NFKB Complex Hs)	exp(SIGLEC7)	1
taof(NFKB Complex Hs)	exp(FXYD2)	1
taof(NFKB Complex Hs)	exp(F11R)	1
taof(NFKB Complex Hs)	exp(RBP1)	1
taof(NFKB Complex Hs)	exp(CHKA)	1
taof(NFKB Complex Hs)	exp(IFNAR1)	1
taof(NFKB Complex Hs)	exp(CYTH1)	1
taof(NFKB Complex Hs)	exp(IMPDH1)	-1
taof(NFKB Complex Hs)	exp(STAT1)	1
taof(NFKB Complex Hs)	exp(B2M)	1
taof(NFKB Complex Hs)	exp(PCNA)	1
taof(NFKB Complex Hs)	exp(ADORA1)	1
taof(NFKB Complex Hs)	exp(TXNRD1)	1
taof(NFKB Complex Hs)	exp(BHLHE23)	-1
taof(NFKB Complex Hs)	exp(SLC2A5)	1
taof(NFKB Complex Hs)	exp(CCL17)	1
taof(NFKB Complex Hs)	exp(WNT10A)	1
taof(NFKB Complex Hs)	exp(DUSP2)	1
taof(NFKB Complex Hs)	exp(CCL7)	1
taof(NFKB Complex Hs)	exp(GUSBL1)	1
taof(NFKB Complex Hs)	exp(USP10)	1
taof(NFKB Complex Hs)	exp(IFI35)	1
taof(NFKB Complex Hs)	exp(EPCAM)	-1
taof(NFKB Complex Hs)	exp(DDX5)	-1
taof(NFKB Complex Hs)	exp(TNFSF11)	1
taof(NFKB Complex Hs)	exp(CGREF1)	1
taof(NFKB Complex Hs)	exp(FDXR)	1
taof(NFKB Complex Hs)	exp(IL8)	1
taof(NFKB Complex Hs)	exp(RNF19B)	1
taof(NFKB Complex Hs)	exp(FABP5L2)	-1
taof(NFKB Complex Hs)	exp(BIRC2)	1
taof(NFKB Complex Hs)	exp(IRF9)	1
taof(NFKB Complex Hs)	exp(PSMB8)	1
taof(NFKB Complex Hs)	exp(TNFAIP8)	1
taof(NFKB Complex Hs)	exp(PTGES)	1
taof(NFKB Complex Hs)	exp(PLCD1)	1
taof(NFKB Complex Hs)	exp(IL1A)	1
taof(NFKB Complex Hs)	exp(OLR1)	1
taof(NFKB Complex Hs)	exp(ALKBH3)	1
taof(NFKB Complex Hs)	exp(ASS1)	1
taof(NFKB Complex Hs)	exp(POLR2A)	1
taof(NFKB Complex Hs)	exp(CP)	1
taof(NFKB Complex Hs)	exp(SYNJ2)	1
taof(NFKB Complex Hs)	exp(SLC25A10)	-1
taof(NFKB Complex Hs)	exp(NR4A2)	1
taof(NFKB Complex Hs)	exp(KPNA1)	1
taof(NFKB Complex Hs)	exp(SYK)	1
taof(NFKB Complex Hs)	exp(JARID1A)	-1
taof(NFKB Complex Hs)	exp(IL18)	1
taof(NFKB Complex Hs)	exp(TLR2)	1
taof(NFKB Complex Hs)	exp(ENO1)	1
taof(NFKB Complex Hs)	exp(SLC12A2)	1
taof(NFKB Complex Hs)	exp(PIK3R1)	1
taof(NFKB Complex Hs)	exp(ITGA6)	-1
taof(NFKB Complex Hs)	exp(ABCD3)	-1
taof(NFKB Complex Hs)	exp(HMGA2)	1
taof(NFKB Complex Hs)	exp(GALNT1)	1
taof(NFKB Complex Hs)	exp(SERINC1)	-1
taof(NFKB Complex Hs)	exp(MSTN)	1
taof(NFKB Complex Hs)	exp(FSTL1)	1
taof(NFKB Complex Hs)	exp(COL16A1)	1
taof(NFKB Complex Hs)	exp(TAp63)	1
taof(NFKB Complex Hs)	exp(CXCL6)	1
taof(NFKB Complex Hs)	exp(YY1)	1
taof(NFKB Complex Hs)	exp(MX2)	1
taof(NFKB Complex Hs)	exp(SPP1)	1
taof(NFKB Complex Hs)	exp(BAG1)	-1
taof(NFKB Complex Hs)	exp(PML)	1
taof(NFKB Complex Hs)	exp(AR)	-1
taof(NFKB Complex Hs)	exp(GNG2)	-1
taof(NFKB Complex Hs)	exp(KRT8)	1
taof(NFKB Complex Hs)	exp(CEBPA)	-1
taof(NFKB Complex Hs)	exp(MTX2)	-1
taof(NFKB Complex Hs)	exp(TIMP1)	1
taof(NFKB Complex Hs)	exp(KCNH2)	1
taof(NFKB Complex Hs)	exp(PSMD13)	1
taof(NFKB Complex Hs)	exp(XDH)	1
taof(NFKB Complex Hs)	exp(SOD1)	1
taof(NFKB Complex Hs)	exp(CXCL9)	1
taof(NFKB Complex Hs)	exp(ADD1)	1
taof(NFKB Complex Hs)	exp(ZNF638)	-1
taof(NFKB Complex Hs)	exp(OASL)	1
taof(NFKB Complex Hs)	exp(GOSR1)	-1
taof(NFKB Complex Hs)	exp(CRISP3)	1
taof(NFKB Complex Hs)	exp(GNB1)	1
taof(NFKB Complex Hs)	exp(TNFAIP1)	1
taof(NFKB Complex Hs)	exp(CASP3)	-1
taof(NFKB Complex Hs)	exp(ICAM1)	1
taof(NFKB Complex Hs)	exp(RUNX3)	-1
taof(NFKB Complex Hs)	exp(NLRP3)	1
taof(NFKB Complex Hs)	exp(SIRPA)	1
taof(NFKB Complex Hs)	exp(PLCB4)	1
taof(NFKB Complex Hs)	exp(MYC)	1
taof(NFKB Complex Hs)	exp(TAP2)	1
taof(NFKB Complex Hs)	exp(GPD1)	-1
taof(NFKB Complex Hs)	exp(NAGLU)	1
taof(NFKB Complex Hs)	exp(OGN)	1
taof(NFKB Complex Hs)	exp(MMP13)	1
taof(NFKB Complex Hs)	exp(RANBP9)	1
taof(NFKB Complex Hs)	exp(CSK)	-1
taof(NFKB Complex Hs)	exp(NPY1R)	1
taof(NFKB Complex Hs)	exp(BCAR3)	1
taof(NFKB Complex Hs)	exp(COQ9)	1
taof(NFKB Complex Hs)	exp(CSH1)	1
taof(NFKB Complex Hs)	exp(GH2)	1
taof(NFKB Complex Hs)	exp(TNFAIP3)	1
taof(NFKB Complex Hs)	exp(C2orf28)	-1
taof(NFKB Complex Hs)	exp(IRF7)	1
taof(NFKB Complex Hs)	exp(FHL2)	1
taof(NFKB Complex Hs)	exp(PPARG)	-1
taof(NFKB Complex Hs)	exp(IFITM3)	1
taof(NFKB Complex Hs)	exp(POU2F3)	1
taof(NFKB Complex Hs)	exp(EMP3)	1
taof(NFKB Complex Hs)	exp(KLF3)	1
taof(NFKB Complex Hs)	exp(SOD3)	1
taof(NFKB Complex Hs)	exp(CCND2)	1
taof(NFKB Complex Hs)	exp(PRDX3)	-1
taof(NFKB Complex Hs)	exp(SNAP25)	1
taof(NFKB Complex Hs)	exp(IL2)	1
taof(NFKB Complex Hs)	exp(PCDH7)	1
taof(NFKB Complex Hs)	exp(TSC1)	1
taof(NFKB Complex Hs)	exp(IL23A)	1
taof(NFKB Complex Hs)	exp(HP)	1
taof(NFKB Complex Hs)	exp(PDGFA)	-1
taof(NFKB Complex Hs)	exp(PTP4A2)	-1
taof(NFKB Complex Hs)	exp(CFB)	1
taof(NFKB Complex Hs)	exp(UBE2V1)	1
taof(NFKB Complex Hs)	exp(CD44)	1
taof(NFKB Complex Hs)	exp(CYP1A1)	-1
taof(NFKB Complex Hs)	exp(IL17A)	1
taof(NFKB Complex Hs)	exp(LY6E)	1
taof(NFKB Complex Hs)	exp(FGFR4)	1
taof(NFKB Complex Hs)	exp(BIRC3)	1
taof(NFKB Complex Hs)	exp(WBP5)	-1
taof(NFKB Complex Hs)	exp(C3)	1
taof(NFKB Complex Hs)	exp(CA2)	-1
taof(NFKB Complex Hs)	exp(GSTT1)	1
taof(NFKB Complex Hs)	exp(DDX3X)	1
taof(NFKB Complex Hs)	exp(CIDEC)	-1
taof(NFKB Complex Hs)	exp(ATN1)	-1
taof(NFKB Complex Hs)	exp(HSPA8)	1
taof(NFKB Complex Hs)	exp(PPP1R3C)	-1
taof(NFKB Complex Hs)	exp(SP110)	1
taof(NFKB Complex Hs)	exp(APP)	1
taof(NFKB Complex Hs)	exp(BFAR)	-1
taof(NFKB Complex Hs)	exp(PLK3)	1
taof(NFKB Complex Hs)	exp(NOTCH3)	-1
taof(NFKB Complex Hs)	exp(PGLYRP2)	1
taof(NFKB Complex Hs)	exp(GMFB)	1
taof(NFKB Complex Hs)	exp(SCGB2A2)	-1
taof(NFKB Complex Hs)	exp(LHFPL2)	1
taof(NFKB Complex Hs)	exp(SCP2)	-1
taof(NFKB Complex Hs)	exp(RAE1)	1
taof(NFKB Complex Hs)	exp(HYAL1)	-1
taof(NFKB Complex Hs)	exp(AK2)	-1
taof(NFKB Complex Hs)	exp(CXCL3)	1
taof(NFKB Complex Hs)	exp(AZGP1)	-1
taof(NFKB Complex Hs)	exp(DMP1)	-1
taof(NFKB Complex Hs)	exp(HMGA1)	1
taof(NFKB Complex Hs)	exp(DPH2)	1
taof(NFKB Complex Hs)	exp(RRAGA)	1
taof(NFKB Complex Hs)	exp(CD69)	1
taof(NFKB Complex Hs)	exp(RAP2A)	1
taof(NFKB Complex Hs)	exp(ADIPOQ)	-1
taof(NFKB Complex Hs)	exp(CXCR3)	1
taof(NFKB Complex Hs)	exp(ETV3)	1
taof(NFKB Complex Hs)	exp(SMAD7)	1
taof(NFKB Complex Hs)	exp(RELB)	1
taof(NFKB Complex Hs)	exp(PTGS2)	1
taof(NFKB Complex Hs)	exp(PENK)	1
taof(NFKB Complex Hs)	exp(STXBP1)	1
taof(NFKB Complex Hs)	exp(RASA3)	1
taof(NFKB Complex Hs)	exp(IL11)	1
taof(NFKB Complex Hs)	exp(FZD7)	1
taof(NFKB Complex Hs)	exp(MET)	1
taof(NFKB Complex Hs)	exp(TNFAIP2)	1
taof(NFKB Complex Hs)	exp(IL1F8)	1
taof(NFKB Complex Hs)	exp(SLC1A4)	1
taof(NFKB Complex Hs)	exp(SMAP1)	-1
taof(NFKB Complex Hs)	exp(HSD11B1)	-1
taof(NFKB Complex Hs)	exp(CAPZA2)	1
taof(NFKB Complex Hs)	exp(NOS2)	1
taof(NFKB Complex Hs)	exp(SOD2)	1
taof(NFKB Complex Hs)	exp(GCLC)	1
taof(NFKB Complex Hs)	exp(CCNC)	-1
taof(NFKB Complex Hs)	exp(WNK1)	1
taof(NFKB Complex Hs)	exp(LOC727765)	-1
taof(NFKB Complex Hs)	exp(DOK4)	1
taof(NFKB Complex Hs)	exp(ABCC6)	1
taof(NFKB Complex Hs)	exp(TIMP2)	1
taof(NFKB Complex Hs)	exp(G0S2)	-1
taof(NFKB Complex Hs)	exp(PYCARD)	-1
taof(NFKB Complex Hs)	exp(DYNC1I2)	1
taof(NFKB Complex Hs)	exp(CELSR1)	1
taof(NFKB Complex Hs)	exp(CLDN7)	-1
taof(NFKB Complex Hs)	exp(COL5A2)	1
taof(NFKB Complex Hs)	exp(CXCL11)	1
taof(NFKB Complex Hs)	exp(IRAK1)	1
TRAF2	exp(PTPN14)	-1
TRAF2	exp(PPFIBP2)	-1
TRAF2	exp(KLF2)	1
TRAF2	exp(REEP3)	-1
TRAF2	exp(MPEG1)	-1
TRAF2	exp(RHBDF1)	-1
TRAF2	exp(HIVEP3)	1
TRAF2	exp(NDRG1)	-1
TRAF2	exp(GPR34)	-1
TRAF2	exp(ANXA4)	-1
TRAF2	exp(PLBD1)	-1
TRAF2	exp(FASN)	1
TRAF2	exp(PDE8A)	-1
TRAF2	exp(EPCAM)	-1
TRAF2	exp(CHKA)	-1
TRAF2	exp(CCR1)	-1
TRAF2	exp(FFAR2)	-1
TRAF2	exp(ADM)	-1
TRAF2	exp(PTGER4)	1
TRAF2	exp(ST8SIA6)	-1
TRAF2	exp(LRRC16A)	-1
TRAF2	exp(IL9R)	-1
TRAF2	exp(SNRNP25)	-1
TRAF2	exp(EBI3)	-1
TRAF2	exp(PBX3)	-1
TRAF2	exp(TSC22D1)	1
TRAF2	exp(RSU1)	-1
TRAF2	exp(PYGL)	-1
TRAF2	exp(TK1)	-1
TRAF2	exp(SOCS3)	1
catof(TLR4)	exp(MMP14)	1
catof(TLR4)	exp(C1R)	1
catof(TLR4)	exp(ETNK1)	1
catof(TLR4)	exp(UGCG)	1
catof(TLR4)	exp(PRKCD)	1
catof(TLR4)	exp(TBC1D9)	1
catof(TLR4)	exp(PROCR)	1
catof(TLR4)	exp(IL12B)	1
catof(TLR4)	exp(FGF7)	1
catof(TLR4)	exp(STK39)	1
catof(TLR4)	exp(CCL5)	1
catof(TLR4)	exp(AIF1L)	1
catof(TLR4)	exp(SLC6A12)	1
catof(TLR4)	exp(AHR)	1
catof(TLR4)	exp(TLR9)	1
catof(TLR4)	exp(CFLAR)	1
catof(TLR4)	exp(IL22)	1
catof(TLR4)	exp(CSF2)	1
catof(TLR4)	exp(CLCF1)	1
catof(TLR4)	exp(NQO1)	1
catof(TLR4)	exp(FSCN3)	1
catof(TLR4)	exp(RAB12)	1
catof(TLR4)	exp(LGALS8)	1
catof(TLR4)	exp(MORC4)	1
catof(TLR4)	exp(PSTPIP2)	1
catof(TLR4)	exp(PRKX)	1
catof(TLR4)	exp(PIM1)	1
catof(TLR4)	exp(RAPGEF2)	1
catof(TLR4)	exp(RALGDS)	1
catof(TLR4)	exp(STX11)	1
catof(TLR4)	exp(RNASET2)	1
catof(TLR4)	exp(GPC6)	1
catof(TLR4)	exp(FSCN1)	1
catof(TLR4)	exp(TRIM21)	1
catof(TLR4)	exp(FGD2)	1
catof(TLR4)	exp(AMPD3)	1
catof(TLR4)	exp(JAK2)	1
catof(TLR4)	exp(DUSP8)	1
catof(TLR4)	exp(ALDH1B1)	1
catof(TLR4)	exp(GCH1)	1
catof(TLR4)	exp(MELK)	1
catof(TLR4)	exp(KLRK1)	1
catof(TLR4)	exp(NFKB2)	1
catof(TLR4)	exp(SERPINA3)	1
catof(TLR4)	exp(KLK2)	1
catof(TLR4)	exp(PRDX1)	1
catof(TLR4)	exp(ACP5)	1
catof(TLR4)	exp(MKI67)	1
catof(TLR4)	exp(PSMB9)	1
catof(TLR4)	exp(TAP1)	1
catof(TLR4)	exp(C7orf16)	1
catof(TLR4)	exp(TNFSF15)	1
catof(TLR4)	exp(IFNB1)	1
catof(TLR4)	exp(PLA2G4A)	1
catof(TLR4)	exp(SLC39A1)	1
catof(TLR4)	exp(HRH2)	1
catof(TLR4)	exp(GFPT1)	1
catof(TLR4)	exp(CCR1)	-1
catof(TLR4)	exp(MAP3K8)	1
catof(TLR4)	exp(FCHO1)	1
catof(TLR4)	exp(CD86)	1
catof(TLR4)	exp(BICD1)	1
catof(TLR4)	exp(DDHD1)	1
catof(TLR4)	exp(ARIH2)	1
catof(TLR4)	exp(ARG2)	1
catof(TLR4)	exp(TLR7)	1
catof(TLR4)	exp(SLC12A4)	1
catof(TLR4)	exp(GBP2)	1
catof(TLR4)	exp(COPS7B)	1
catof(TLR4)	exp(RTP4)	1
catof(TLR4)	exp(SGK493)	-1
catof(TLR4)	exp(CYP2A13)	1
catof(TLR4)	exp(TNIP1)	1
catof(TLR4)	exp(IL4I1)	1
catof(TLR4)	exp(CMPK2)	1
catof(TLR4)	exp(ITGAL)	1
catof(TLR4)	exp(TNFRSF11A)	1
catof(TLR4)	exp(CPNE3)	1
catof(TLR4)	exp(TIMELESS)	1
catof(TLR4)	exp(DRD4)	1
catof(TLR4)	exp(DOCK3)	-1
catof(TLR4)	exp(C19orf12)	1
catof(TLR4)	exp(ACVR1)	1
catof(TLR4)	exp(GAS7)	1
catof(TLR4)	exp(RPS6KA4)	1
catof(TLR4)	exp(RND3)	1
catof(TLR4)	exp(FLOT2)	1
catof(TLR4)	exp(TRAF1)	1
catof(TLR4)	exp(PHLDA1)	1
catof(TLR4)	exp(BATF)	1
catof(TLR4)	exp(TNF)	1
catof(TLR4)	exp(ITGAM)	1
catof(TLR4)	exp(JUNB)	1
catof(TLR4)	exp(LGALS9B)	1
catof(TLR4)	exp(SELP)	1
catof(TLR4)	exp(RCVRN)	1
catof(TLR4)	exp(IRGM)	1
catof(TLR4)	exp(CHI3L1)	1
catof(TLR4)	exp(LANCL2)	1
catof(TLR4)	exp(NFKBIA)	1
catof(TLR4)	exp(IFIT2)	1
catof(TLR4)	exp(ZWILCH)	1
catof(TLR4)	exp(PELI1)	1
catof(TLR4)	exp(CALCRL)	1
catof(TLR4)	exp(HPS3)	1
catof(TLR4)	exp(DCK)	1
catof(TLR4)	exp(CPD)	1
catof(TLR4)	exp(EML2)	1
catof(TLR4)	exp(NP)	1
catof(TLR4)	exp(UACA)	1
catof(TLR4)	exp(AOAH)	1
catof(TLR4)	exp(ADHFE1)	1
catof(TLR4)	exp(ZYX)	1
catof(TLR4)	exp(KRT34)	1
catof(TLR4)	exp(GSR)	1
catof(TLR4)	exp(NOX1)	1
catof(TLR4)	exp(CXCL2)	1
catof(TLR4)	exp(PPFIBP2)	1
catof(TLR4)	exp(TCF7)	1
catof(TLR4)	exp(IFNG)	1
catof(TLR4)	exp(VCAN)	1
catof(TLR4)	exp(PDGFRB)	1
catof(TLR4)	exp(PSME2)	1
catof(TLR4)	exp(SGPL1)	1
catof(TLR4)	exp(ESR2)	1
catof(TLR4)	exp(TGFBI)	1
catof(TLR4)	exp(TRIP13)	1
catof(TLR4)	exp(CCL19)	1
catof(TLR4)	exp(IL15)	1
catof(TLR4)	exp(TLK2)	1
catof(TLR4)	exp(TNFSF9)	1
catof(TLR4)	exp(THBS4)	1
catof(TLR4)	exp(SLFN12L)	1
catof(TLR4)	exp(LRRK2)	1
catof(TLR4)	exp(CCL4)	1
catof(TLR4)	exp(PTPRM)	1
catof(TLR4)	exp(IL12A)	1
catof(TLR4)	exp(RYK)	1
catof(TLR4)	exp(FANCA)	1
catof(TLR4)	exp(AREG)	1
catof(TLR4)	exp(C8orf33)	1
catof(TLR4)	exp(C9orf46)	1
catof(TLR4)	exp(FOXB1)	1
catof(TLR4)	exp(SERPINB2)	1
catof(TLR4)	exp(USP25)	1
catof(TLR4)	exp(ETS1)	1
catof(TLR4)	exp(ZNF462)	1
catof(TLR4)	exp(ACPP)	1
catof(TLR4)	exp(HIVEP3)	1
catof(TLR4)	exp(REM1)	1
catof(TLR4)	exp(SLAMF1)	1
catof(TLR4)	exp(CEBPB)	1
catof(TLR4)	exp(CHD1)	1
catof(TLR4)	exp(LY96)	1
catof(TLR4)	exp(OSBPL3)	1
catof(TLR4)	exp(EXT1)	1
catof(TLR4)	exp(TANK)	1
catof(TLR4)	exp(SORCS2)	1
catof(TLR4)	exp(GNA13)	1
catof(TLR4)	exp(ACSL1)	1
catof(TLR4)	exp(SEPT3)	-1
catof(TLR4)	exp(HCLS1)	1
catof(TLR4)	exp(SPPL2A)	1
catof(TLR4)	exp(THBS1)	-1
catof(TLR4)	exp(SLPI)	1
catof(TLR4)	exp(SPRED1)	1
catof(TLR4)	exp(GJA8)	1
catof(TLR4)	exp(CCL8)	1
catof(TLR4)	exp(SLFN12)	1
catof(TLR4)	exp(DHX58)	1
catof(TLR4)	exp(APOE)	-1
catof(TLR4)	exp(MAP2K1)	1
catof(TLR4)	exp(TPBG)	1
catof(TLR4)	exp(TCF4)	1
catof(TLR4)	exp(HAGHL)	1
catof(TLR4)	exp(NIACR1)	1
catof(TLR4)	exp(MTDH)	1
catof(TLR4)	exp(CEP55)	1
catof(TLR4)	exp(FPR2)	1
catof(TLR4)	exp(BMP1)	1
catof(TLR4)	exp(IFNAR2)	1
catof(TLR4)	exp(ATP10A)	1
catof(TLR4)	exp(TSC22D1)	1
catof(TLR4)	exp(CCDC50)	1
catof(TLR4)	exp(UPP1)	1
catof(TLR4)	exp(STX2)	1
catof(TLR4)	exp(ITGA5)	1
catof(TLR4)	exp(CLCN6)	1
catof(TLR4)	exp(GPR85)	1
catof(TLR4)	exp(DOCK5)	1
catof(TLR4)	exp(PIK3AP1)	1
catof(TLR4)	exp(MAGOHB)	1
catof(TLR4)	exp(KAL1)	1
catof(TLR4)	exp(GRK5)	-1
catof(TLR4)	exp(IFIT1L)	1
catof(TLR4)	exp(F9)	1
catof(TLR4)	exp(PTCH2)	1
catof(TLR4)	exp(DPYSL3)	1
catof(TLR4)	exp(EHD1)	1
catof(TLR4)	exp(HLA-DOA)	1
catof(TLR4)	exp(NPAS2)	-1
catof(TLR4)	exp(IFRG15)	1
catof(TLR4)	exp(CSF1)	1
catof(TLR4)	exp(CH25H)	1
catof(TLR4)	exp(ADM)	1
catof(TLR4)	exp(CD40)	1
catof(TLR4)	exp(SERPINB9)	1
catof(TLR4)	exp(KCNA3)	1
catof(TLR4)	exp(VASP)	1
catof(TLR4)	exp(DDX4)	1
catof(TLR4)	exp(NFKB1)	1
catof(TLR4)	exp(XRN1)	1
catof(TLR4)	exp(CTF1)	1
catof(TLR4)	exp(CD14)	1
catof(TLR4)	exp(OGFR)	1
catof(TLR4)	exp(CACNB2)	1
catof(TLR4)	exp(IL1B)	1
catof(TLR4)	exp(SLC31A2)	1
catof(TLR4)	exp(STAT2)	1
catof(TLR4)	exp(CRIM1)	1
catof(TLR4)	exp(PSMB10)	1
catof(TLR4)	exp(IL6)	1
catof(TLR4)	exp(P2RY13)	1
catof(TLR4)	exp(PDPN)	1
catof(TLR4)	exp(CLIC4)	1
catof(TLR4)	exp(TLR6)	1
catof(TLR4)	exp(ATP6V0A2)	1
catof(TLR4)	exp(EDN1)	1
catof(TLR4)	exp(FILIP1L)	1
catof(TLR4)	exp(MS4A6A)	1
catof(TLR4)	exp(ETS2)	1
catof(TLR4)	exp(KLRA1)	1
catof(TLR4)	exp(NEK2)	1
catof(TLR4)	exp(CISH)	1
catof(TLR4)	exp(GADD45B)	1
catof(TLR4)	exp(RHBDD2)	1
catof(TLR4)	exp(IRAK1BP1)	1
catof(TLR4)	exp(XCL1)	1
catof(TLR4)	exp(RAB20)	1
catof(TLR4)	exp(MTHFD2)	1
catof(TLR4)	exp(CD24)	1
catof(TLR4)	exp(MNS1)	1
catof(TLR4)	exp(CCL20)	1
catof(TLR4)	exp(SLC25A37)	1
catof(TLR4)	exp(TRAF5)	1
catof(TLR4)	exp(C21orf91)	1
catof(TLR4)	exp(SLURP1)	1
catof(TLR4)	exp(ZEB1)	1
catof(TLR4)	exp(USP16)	1
catof(TLR4)	exp(TLR3)	1
catof(TLR4)	exp(MOV10)	1
catof(TLR4)	exp(HLA-B)	1
catof(TLR4)	exp(DBNL)	1
catof(TLR4)	exp(SLC5A3)	1
catof(TLR4)	exp(UBA7)	1
catof(TLR4)	exp(SDC4)	1
catof(TLR4)	exp(STEAP1)	1
catof(TLR4)	exp(EPS8)	1
catof(TLR4)	exp(ADRBK1)	-1
catof(TLR4)	exp(FOSL1)	1
catof(TLR4)	exp(KIAA0664)	1
catof(TLR4)	exp(MX1)	1
catof(TLR4)	exp(NFKBIL1)	1
catof(TLR4)	exp(SOCS1)	1
catof(TLR4)	exp(STXBP3)	1
catof(TLR4)	exp(WDR5)	1
catof(TLR4)	exp(GZMH)	1
catof(TLR4)	exp(CLEC4E)	1
catof(TLR4)	exp(C4orf43)	1
catof(TLR4)	exp(CA13)	1
catof(TLR4)	exp(PDSS2)	1
catof(TLR4)	exp(KPNA3)	1
catof(TLR4)	exp(LOX)	1
catof(TLR4)	exp(GLRX3)	1
catof(TLR4)	exp(MAPKAPK2)	1
catof(TLR4)	exp(NKD2)	1
catof(TLR4)	exp(SLCO3A1)	1
catof(TLR4)	exp(RTN2)	1
catof(TLR4)	exp(CXCR6)	1
catof(TLR4)	exp(IGF2R)	1
catof(TLR4)	exp(LHX4)	1
catof(TLR4)	exp(IL7)	1
catof(TLR4)	exp(GEM)	1
catof(TLR4)	exp(MGAT3)	1
catof(TLR4)	exp(CASP4)	1
catof(TLR4)	exp(DHX36)	1
catof(TLR4)	exp(F3)	1
catof(TLR4)	exp(CXCL1)	1
catof(TLR4)	exp(PALLD)	1
catof(TLR4)	exp(UBE2L6)	1
catof(TLR4)	exp(WARS)	1
catof(TLR4)	exp(PTPRF)	1
catof(TLR4)	exp(EMP2)	1
catof(TLR4)	exp(KCNK1)	1
catof(TLR4)	exp(DIAPH2)	1
catof(TLR4)	exp(F10)	1
catof(TLR4)	exp(HRC)	1
catof(TLR4)	exp(HLA-A)	1
catof(TLR4)	exp(RRS1)	1
catof(TLR4)	exp(SLA)	1
catof(TLR4)	exp(CASP7)	1
catof(TLR4)	exp(AK3L2)	1
catof(TLR4)	exp(CCL22)	1
catof(TLR4)	exp(LMO4)	1
catof(TLR4)	exp(SAMSN1)	1
catof(TLR4)	exp(N4BP1)	1
catof(TLR4)	exp(COL4A5)	1
catof(TLR4)	exp(ABHD2)	1
catof(TLR4)	exp(ZBP1)	1
catof(TLR4)	exp(CEP350)	1
catof(TLR4)	exp(STAT1)	1
catof(TLR4)	exp(FAM82A2)	1
catof(TLR4)	exp(TAPBP)	1
catof(TLR4)	exp(IFNA1)	1
catof(TLR4)	exp(PRDM1)	1
catof(TLR4)	exp(CXCL16)	1
catof(TLR4)	exp(DUSP16)	1
catof(TLR4)	exp(CCL17)	1
catof(TLR4)	exp(GPD2)	1
catof(TLR4)	exp(HCK)	1
catof(TLR4)	exp(LIMK1)	1
catof(TLR4)	exp(CCL7)	1
catof(TLR4)	exp(AKAP12)	1
catof(TLR4)	exp(TFEC)	1
catof(TLR4)	exp(IFI35)	1
catof(TLR4)	exp(POU3F1)	1
catof(TLR4)	exp(SAMHD1)	1
catof(TLR4)	exp(TNFSF11)	1
catof(TLR4)	exp(IFIH1)	1
catof(TLR4)	exp(CNN3)	-1
catof(TLR4)	exp(AREGB)	1
catof(TLR4)	exp(AZI2)	1
catof(TLR4)	exp(SRC)	1
catof(TLR4)	exp(IL8)	1
catof(TLR4)	exp(PRKG1)	1
catof(TLR4)	exp(LYN)	1
catof(TLR4)	exp(IL18BP)	1
catof(TLR4)	exp(AXL)	1
catof(TLR4)	exp(IL1RN)	1
catof(TLR4)	exp(HSPA4L)	1
catof(TLR4)	exp(MARCKSL1)	1
catof(TLR4)	exp(UHMK1)	1
catof(TLR4)	exp(PTGES)	1
catof(TLR4)	exp(SLC11A2)	1
catof(TLR4)	exp(NR6A1)	1
catof(TLR4)	exp(TPSG1)	1
catof(TLR4)	exp(TEX12)	1
catof(TLR4)	exp(IL1A)	1
catof(TLR4)	exp(CCL3)	1
catof(TLR4)	exp(VCAM1)	1
catof(TLR4)	exp(RBPJ)	1
catof(TLR4)	exp(RGS16)	1
catof(TLR4)	exp(OLR1)	1
catof(TLR4)	exp(ASS1)	1
catof(TLR4)	exp(SUGT1)	1
catof(TLR4)	exp(CD70)	1
catof(TLR4)	exp(SIX4)	1
catof(TLR4)	exp(GRM3)	1
catof(TLR4)	exp(MSI2)	1
catof(TLR4)	exp(SLC31A1)	1
catof(TLR4)	exp(SNIP)	1
catof(TLR4)	exp(CPEB4)	1
catof(TLR4)	exp(EDF1)	1
catof(TLR4)	exp(IL18)	1
catof(TLR4)	exp(TLR2)	1
catof(TLR4)	exp(CAMK2D)	1
catof(TLR4)	exp(TMEM178)	1
catof(TLR4)	exp(LZTFL1)	1
catof(TLR4)	exp(ISG20)	1
catof(TLR4)	exp(EBI3)	1
catof(TLR4)	exp(EIF2AK2)	1
catof(TLR4)	exp(HSPA1B)	1
catof(TLR4)	exp(FLT3)	1
catof(TLR4)	exp(USP12)	1
catof(TLR4)	exp(TM4SF1)	1
catof(TLR4)	exp(GNB4)	1
catof(TLR4)	exp(DTX2)	1
catof(TLR4)	exp(ADAR)	1
catof(TLR4)	exp(ALX3)	1
catof(TLR4)	exp(MYD88)	1
catof(TLR4)	exp(IL10)	1
catof(TLR4)	exp(ARHGEF2)	1
catof(TLR4)	exp(CXCL6)	1
catof(TLR4)	exp(COL4A2)	1
catof(TLR4)	exp(ST3GAL1)	1
catof(TLR4)	exp(PML)	1
catof(TLR4)	exp(BHLHB9)	-1
catof(TLR4)	exp(STAT5B)	1
catof(TLR4)	exp(CYBB)	1
catof(TLR4)	exp(RELA)	1
catof(TLR4)	exp(PAX3)	-1
catof(TLR4)	exp(IFIT3)	1
catof(TLR4)	exp(TIMP1)	1
catof(TLR4)	exp(NFKBIE)	1
catof(TLR4)	exp(IL1F6)	1
catof(TLR4)	exp(SEMA4A)	1
catof(TLR4)	exp(ATM)	1
catof(TLR4)	exp(KPNA4)	1
catof(TLR4)	exp(FLRT3)	1
catof(TLR4)	exp(CXCL9)	1
catof(TLR4)	exp(SLC7A2)	1
catof(TLR4)	exp(CASP1)	1
catof(TLR4)	exp(NFKBIZ)	1
catof(TLR4)	exp(HBEGF)	1
catof(TLR4)	exp(IRF1)	1
catof(TLR4)	exp(CASP3)	1
catof(TLR4)	exp(SEMA5B)	1
catof(TLR4)	exp(RGS1)	1
catof(TLR4)	exp(FPR1)	1
catof(TLR4)	exp(SPHK1)	1
catof(TLR4)	exp(TREX1)	1
catof(TLR4)	exp(CLCN7)	1
catof(TLR4)	exp(SAA1)	1
catof(TLR4)	exp(RCN1)	1
catof(TLR4)	exp(PCDHB1)	1
catof(TLR4)	exp(LCP2)	1
catof(TLR4)	exp(SLC7A8)	1
catof(TLR4)	exp(TNFSF10)	1
catof(TLR4)	exp(SLC6A4)	1
catof(TLR4)	exp(DDIT3)	-1
catof(TLR4)	exp(MOBP)	1
catof(TLR4)	exp(TAP2)	1
catof(TLR4)	exp(USP13)	1
catof(TLR4)	exp(MMP13)	1
catof(TLR4)	exp(PARP9)	1
catof(TLR4)	exp(ABCB1)	-1
catof(TLR4)	exp(RFFL)	1
catof(TLR4)	exp(MXD1)	1
catof(TLR4)	exp(TMEM2)	1
catof(TLR4)	exp(TNFRSF1B)	1
catof(TLR4)	exp(IRF7)	1
catof(TLR4)	exp(GSDMD)	1
catof(TLR4)	exp(CCDC25)	1
catof(TLR4)	exp(AANAT)	1
catof(TLR4)	exp(LAMC2)	1
catof(TLR4)	exp(CIRBP)	1
catof(TLR4)	exp(GBP4)	1
catof(TLR4)	exp(MCOLN2)	1
catof(TLR4)	exp(PCDH7)	1
catof(TLR4)	exp(IL23A)	1
catof(TLR4)	exp(LTBP1)	1
catof(TLR4)	exp(TTC39B)	1
catof(TLR4)	exp(PRKCE)	1
catof(TLR4)	exp(SSBP2)	1
catof(TLR4)	exp(CD38)	1
catof(TLR4)	exp(CAV1)	1
catof(TLR4)	exp(CFB)	1
catof(TLR4)	exp(UBD)	1
catof(TLR4)	exp(MAN1A2)	1
catof(TLR4)	exp(CA2)	1
catof(TLR4)	exp(TJP1)	1
catof(TLR4)	exp(IL15RA)	1
catof(TLR4)	exp(C3)	1
catof(TLR4)	exp(BIRC3)	1
catof(TLR4)	exp(DTD1)	1
catof(TLR4)	exp(CST7)	1
catof(TLR4)	exp(PIP5K1C)	1
catof(TLR4)	exp(LHX2)	1
catof(TLR4)	exp(CSF2RB)	1
catof(TLR4)	exp(MAPK6)	1
catof(TLR4)	exp(PLEK)	1
catof(TLR4)	exp(SYTL3)	1
catof(TLR4)	exp(LPO)	1
catof(TLR4)	exp(PTPRJ)	1
catof(TLR4)	exp(TPST1)	1
catof(TLR4)	exp(CDC25A)	1
catof(TLR4)	exp(TLR8)	1
catof(TLR4)	exp(DBF4)	1
catof(TLR4)	exp(INHBA)	1
catof(TLR4)	exp(AASS)	1
catof(TLR4)	exp(SOCS3)	1
catof(TLR4)	exp(SH3BP5)	1
catof(TLR4)	exp(MAX)	1
catof(TLR4)	exp(RLIM)	1
catof(TLR4)	exp(MEFV)	1
catof(TLR4)	exp(AZGP1)	1
catof(TLR4)	exp(ADORA2B)	1
catof(TLR4)	exp(MON1A)	1
catof(TLR4)	exp(ITPRIPL1)	1
catof(TLR4)	exp(CD274)	1
catof(TLR4)	exp(PHF6)	1
catof(TLR4)	exp(CDKN1A)	1
catof(TLR4)	exp(SERPINE2)	1
catof(TLR4)	exp(EFS)	1
catof(TLR4)	exp(REL)	1
catof(TLR4)	exp(PGLYRP1)	1
catof(TLR4)	exp(SERPINB1)	-1
catof(TLR4)	exp(LOC727811)	1
catof(TLR4)	exp(PMEPA1)	1
catof(TLR4)	exp(FGF10)	-1
catof(TLR4)	exp(CCR2)	-1
catof(TLR4)	exp(RELB)	1
catof(TLR4)	exp(PTGS2)	1
catof(TLR4)	exp(FAS)	1
catof(TLR4)	exp(RNF114)	1
catof(TLR4)	exp(ARPC5L)	1
catof(TLR4)	exp(LCAT)	1
catof(TLR4)	exp(SEH1L)	1
catof(TLR4)	exp(STXBP1)	1
catof(TLR4)	exp(CCL2)	1
catof(TLR4)	exp(ZNF365)	1
catof(TLR4)	exp(FZD7)	1
catof(TLR4)	exp(RSAD2)	1
catof(TLR4)	exp(TRAF2)	1
catof(TLR4)	exp(FABP3)	1
catof(TLR4)	exp(KLRG2)	1
catof(TLR4)	exp(FST)	1
catof(TLR4)	exp(TM2D1)	1
catof(TLR4)	exp(SQSTM1)	1
catof(TLR4)	exp(TLR1)	1
catof(TLR4)	exp(PSMD10)	1
catof(TLR4)	exp(NOS2)	1
catof(TLR4)	exp(SOD2)	1
catof(TLR4)	exp(MYO10)	1
catof(TLR4)	exp(PPA1)	1
catof(TLR4)	exp(PIGO)	1
catof(TLR4)	exp(SLC7A11)	1
catof(TLR4)	exp(EMR1)	1
catof(TLR4)	exp(MITD1)	1
catof(TLR4)	exp(VNN2)	1
catof(TLR4)	exp(CRKL)	1
catof(TLR4)	exp(GPC1)	1
catof(TLR4)	exp(CCR6)	1
catof(TLR4)	exp(CAMP)	1
catof(TLR4)	exp(CD83)	1
catof(TLR4)	exp(ZNF175)	1
catof(TLR4)	exp(MCOLN3)	-1
catof(TLR4)	exp(DAXX)	1
catof(TLR4)	exp(FTSJD2)	1
catof(TLR4)	exp(SOX13)	1
catof(TLR4)	exp(FGF3)	1
catof(TLR4)	exp(TFAP2A)	1
catof(TLR4)	exp(LPAR1)	1
catof(TLR4)	exp(NFKBIB)	1
catof(TLR4)	exp(CD80)	1
catof(TLR4)	exp(PTX3)	1
catof(TLR4)	exp(IRAK3)	1
catof(TLR4)	exp(DRAM)	1
catof(TLR4)	exp(CXCL11)	1
catof(TLR4)	exp(NAMPT)	1
catof(TLR4)	exp(SPRY1)	1
kaof(MAPK14)	exp(ROBO1)	1
kaof(MAPK14)	exp(EXOSC4)	1
kaof(MAPK14)	exp(TNFSF10)	-1
kaof(MAPK14)	exp(HSPB1)	1
kaof(MAPK14)	exp(IL12B)	1
kaof(MAPK14)	exp(MYOD1)	1
kaof(MAPK14)	exp(NOL9)	1
kaof(MAPK14)	exp(EGR1)	1
kaof(MAPK14)	exp(UCP3)	1
kaof(MAPK14)	exp(CRYAB)	1
kaof(MAPK14)	exp(CLDN4)	-1
kaof(MAPK14)	exp(EHF)	1
kaof(MAPK14)	exp(MAPKAPK3)	1
kaof(MAPK14)	exp(HIF1A)	1
kaof(MAPK14)	exp(POLR3D)	1
kaof(MAPK14)	exp(SLC2A1)	1
kaof(MAPK14)	exp(TMEM92)	1
kaof(MAPK14)	exp(BCL2)	1
kaof(MAPK14)	exp(TLR9)	-1
kaof(MAPK14)	exp(NRP1)	1
kaof(MAPK14)	exp(STAR)	-1
kaof(MAPK14)	exp(MAOB)	1
kaof(MAPK14)	exp(COMP)	1
kaof(MAPK14)	exp(MORC4)	1
kaof(MAPK14)	exp(TRIM63)	1
kaof(MAPK14)	exp(DAP)	-1
kaof(MAPK14)	exp(CTGF)	1
kaof(MAPK14)	exp(SLC39A2)	1
kaof(MAPK14)	exp(TDG)	1
kaof(MAPK14)	exp(CLDN8)	-1
kaof(MAPK14)	exp(PPARG)	-1
kaof(MAPK14)	exp(SOX7)	1
kaof(MAPK14)	exp(CAV3)	1
kaof(MAPK14)	exp(LGALS3)	1
kaof(MAPK14)	exp(GPR177)	1
kaof(MAPK14)	exp(RFX4)	1
kaof(MAPK14)	exp(RXRB)	-1
kaof(MAPK14)	exp(PANK3)	1
kaof(MAPK14)	exp(AQP9)	1
kaof(MAPK14)	exp(SLC39A7)	-1
kaof(MAPK14)	exp(CDX1)	1
kaof(MAPK14)	exp(TMCC1)	-1
kaof(MAPK14)	exp(FDFT1)	1
kaof(MAPK14)	exp(CEBPD)	1
kaof(MAPK14)	exp(AMOTL2)	1
kaof(MAPK14)	exp(RRM2)	1
kaof(MAPK14)	exp(POLR3C)	1
kaof(MAPK14)	exp(CD47)	1
kaof(MAPK14)	exp(SMYD1)	1
kaof(MAPK14)	exp(TLR4)	1
kaof(MAPK14)	exp(FABP4)	-1
kaof(MAPK14)	exp(FOXK2)	1
kaof(MAPK14)	exp(FOS)	1
kaof(MAPK14)	exp(PRDX1)	1
kaof(MAPK14)	exp(MORC1)	1
kaof(MAPK14)	exp(MUC5AC)	1
kaof(MAPK14)	exp(PDGFA)	1
kaof(MAPK14)	exp(SGK1)	1
kaof(MAPK14)	exp(ZFPL1)	1
kaof(MAPK14)	exp(RBM3)	-1
kaof(MAPK14)	exp(ZFP36)	1
kaof(MAPK14)	exp(TAGLN)	1
kaof(MAPK14)	exp(ADRA2C)	1
kaof(MAPK14)	exp(IVL)	1
kaof(MAPK14)	exp(CTSH)	1
kaof(MAPK14)	exp(PLB1)	1
kaof(MAPK14)	exp(PDGFB)	1
kaof(MAPK14)	exp(TXNIP)	1
kaof(MAPK14)	exp(CYP51A1)	1
kaof(MAPK14)	exp(BCL7B)	1
kaof(MAPK14)	exp(BAX)	1
kaof(MAPK14)	exp(DKFZP586H2123)	1
kaof(MAPK14)	exp(VEGFA)	1
kaof(MAPK14)	exp(DPF2)	-1
kaof(MAPK14)	exp(PLA2G2A)	1
kaof(MAPK14)	exp(EPO)	1
kaof(MAPK14)	exp(MMP1)	-1
kaof(MAPK14)	exp(TAT)	-1
kaof(MAPK14)	exp(INSIG1)	1
kaof(MAPK14)	exp(AKR1B1)	1
kaof(MAPK14)	exp(PCBP1)	1
kaof(MAPK14)	exp(PLK3)	1
kaof(MAPK14)	exp(IL6)	1
kaof(MAPK14)	exp(CHRDL2)	-1
kaof(MAPK14)	exp(SOCS3)	1
kaof(MAPK14)	exp(CCL3)	1
kaof(MAPK14)	exp(PGLYRP2)	1
kaof(MAPK14)	exp(OLR1)	1
kaof(MAPK14)	exp(GLIPR2)	-1
kaof(MAPK14)	exp(KCTD1)	1
kaof(MAPK14)	exp(MAGI1)	-1
kaof(MAPK14)	exp(EIF4EBP1)	-1
kaof(MAPK14)	exp(ANXA3)	1
kaof(MAPK14)	exp(PTPRG)	1
kaof(MAPK14)	exp(PHLDB2)	1
kaof(MAPK14)	exp(FGFBP1)	1
kaof(MAPK14)	exp(CD24)	-1
kaof(MAPK14)	exp(IL1RAP)	1
kaof(MAPK14)	exp(VGLL3)	1
kaof(MAPK14)	exp(FOXQ1)	1
kaof(MAPK14)	exp(PHLDA1)	1
kaof(MAPK14)	exp(CDKN1A)	1
kaof(MAPK14)	exp(DUSP1)	1
kaof(MAPK14)	exp(AK7)	1
kaof(MAPK14)	exp(COBL)	1
kaof(MAPK14)	exp(TLR2)	1
kaof(MAPK14)	exp(CD109)	-1
kaof(MAPK14)	exp(ANG)	1
kaof(MAPK14)	exp(ADIPOQ)	-1
kaof(MAPK14)	exp(CCL20)	1
kaof(MAPK14)	exp(ADRM1)	1
kaof(MAPK14)	exp(PLAA)	1
kaof(MAPK14)	exp(MOBKL1B)	1
kaof(MAPK14)	exp(UPK1B)	1
kaof(MAPK14)	exp(SLC2A4)	-1
kaof(MAPK14)	exp(PTGS2)	1
kaof(MAPK14)	exp(AQP4)	1
kaof(MAPK14)	exp(FAS)	-1
kaof(MAPK14)	exp(TIMP3)	1
kaof(MAPK14)	exp(KLK3)	1
kaof(MAPK14)	exp(COL1A2)	1
kaof(MAPK14)	exp(CKM)	1
kaof(MAPK14)	exp(FKBP5)	-1
kaof(MAPK14)	exp(DDR2)	1
kaof(MAPK14)	exp(PER2)	1
kaof(MAPK14)	exp(NOX1)	1
kaof(MAPK14)	exp(POLDIP3)	1
kaof(MAPK14)	exp(IL11)	1
kaof(MAPK14)	exp(MAP2K6)	-1
kaof(MAPK14)	exp(MAP3K5)	-1
kaof(MAPK14)	exp(LEP)	-1
kaof(MAPK14)	exp(WHSC2)	1
kaof(MAPK14)	exp(IFNG)	1
kaof(MAPK14)	exp(IL10)	1
kaof(MAPK14)	exp(PDGFRB)	1
kaof(MAPK14)	exp(IDH2)	1
kaof(MAPK14)	exp(SERPINE1)	1
kaof(MAPK14)	exp(CD28)	1
kaof(MAPK14)	exp(UCP1)	1
kaof(MAPK14)	exp(EFNA1)	1
kaof(MAPK14)	exp(BIK)	1
kaof(MAPK14)	exp(TNFAIP6)	1
kaof(MAPK14)	exp(POSTN)	1
kaof(MAPK14)	exp(MKRN1)	1
kaof(MAPK14)	exp(JUN)	1
kaof(MAPK14)	exp(NOS2)	1
kaof(MAPK14)	exp(CEBPA)	-1
kaof(MAPK14)	exp(SLC35D1)	1
kaof(MAPK14)	exp(PLAU)	1
kaof(MAPK14)	exp(GCLM)	1
kaof(MAPK14)	exp(CCL4)	1
kaof(MAPK14)	exp(GAS1)	-1
kaof(MAPK14)	exp(CYTH2)	1
kaof(MAPK14)	exp(NAV3)	1
kaof(MAPK14)	exp(GLIPR1)	1
kaof(MAPK14)	exp(IL12A)	1
kaof(MAPK14)	exp(TIMP2)	1
kaof(MAPK14)	exp(STIP1)	1
kaof(MAPK14)	exp(COL1A1)	-1
kaof(MAPK14)	exp(PER1)	1
kaof(MAPK14)	exp(TGFB1)	1
kaof(MAPK14)	exp(LPAR1)	1
kaof(MAPK14)	exp(S1PR5)	1
kaof(MAPK14)	exp(LOR)	1
kaof(MAPK14)	exp(IQCA1)	1
kaof(MAPK14)	exp(DKK1)	1
kaof(MAPK14)	exp(CCNG2)	1
kaof(MAPK14)	exp(F3)	1
kaof(MAPK14)	exp(TNFSF4)	1
kaof(MAPK14)	exp(ID3)	1
kaof(MAPK14)	exp(PALLD)	1
kaof(MAPK14)	exp(SOX6)	1
kaof(MAPK14)	exp(HSD17B6)	1
kaof(PRKCZ)	exp(PAWR)	-1
kaof(PRKCZ)	exp(NR4A3)	1
kaof(PRKCZ)	exp(JUN)	1
kaof(PRKCZ)	exp(CCND1)	1
kaof(PRKCZ)	exp(BCL2)	1
kaof(PRKCZ)	exp(MMP9)	1
kaof(PRKCZ)	exp(ICAM1)	1
kaof(PRKCZ)	exp(INS)	1
kaof(PRKCZ)	exp(NR4A1)	1
kaof(PRKCZ)	exp(ITGA2)	1
kaof(PRKCZ)	exp(NR4A2)	1
kaof(IkappaB kinase complex Hs)	exp(FBP1)	-1
kaof(IkappaB kinase complex Hs)	exp(PLCXD2)	-1
kaof(IkappaB kinase complex Hs)	exp(PROCR)	-1
kaof(IkappaB kinase complex Hs)	exp(GABRP)	-1
kaof(IkappaB kinase complex Hs)	exp(ZBTB10)	1
kaof(IkappaB kinase complex Hs)	exp(P2RY10)	1
kaof(IkappaB kinase complex Hs)	exp(IL12B)	1
kaof(IkappaB kinase complex Hs)	exp(GPRC5A)	-1
kaof(IkappaB kinase complex Hs)	exp(EGR1)	1
kaof(IkappaB kinase complex Hs)	exp(BCL2L15)	1
kaof(IkappaB kinase complex Hs)	exp(CRYBA4)	-1
kaof(IkappaB kinase complex Hs)	exp(KIAA1659)	1
kaof(IkappaB kinase complex Hs)	exp(KIAA0802)	-1
kaof(IkappaB kinase complex Hs)	exp(RHPN2)	-1
kaof(IkappaB kinase complex Hs)	exp(KRT6A)	1
kaof(IkappaB kinase complex Hs)	exp(C22orf36)	-1
kaof(IkappaB kinase complex Hs)	exp(CPM)	-1
kaof(IkappaB kinase complex Hs)	exp(KRTAP15-1)	-1
kaof(IkappaB kinase complex Hs)	exp(GBP6)	1
kaof(IkappaB kinase complex Hs)	exp(CXCL10)	1
kaof(IkappaB kinase complex Hs)	exp(LDHB)	1
kaof(IkappaB kinase complex Hs)	exp(CTGF)	1
kaof(IkappaB kinase complex Hs)	exp(CYP11A1)	-1
kaof(IkappaB kinase complex Hs)	exp(CCL1)	1
kaof(IkappaB kinase complex Hs)	exp(AVPR1A)	1
kaof(IkappaB kinase complex Hs)	exp(KRT86)	-1
kaof(IkappaB kinase complex Hs)	exp(CLDN8)	-1
kaof(IkappaB kinase complex Hs)	exp(PADI4)	-1
kaof(IkappaB kinase complex Hs)	exp(GNMT)	-1
kaof(IkappaB kinase complex Hs)	exp(B2M)	1
kaof(IkappaB kinase complex Hs)	exp(SECTM1)	1
kaof(IkappaB kinase complex Hs)	exp(GPR183)	1
kaof(IkappaB kinase complex Hs)	exp(C14orf83)	-1
kaof(IkappaB kinase complex Hs)	exp(C10orf47)	-1
kaof(IkappaB kinase complex Hs)	exp(CXCL16)	1
kaof(IkappaB kinase complex Hs)	exp(LY6G6D)	-1
kaof(IkappaB kinase complex Hs)	exp(DCLK3)	-1
kaof(IkappaB kinase complex Hs)	exp(SGPP2)	1
kaof(IkappaB kinase complex Hs)	exp(FOS)	1
kaof(IkappaB kinase complex Hs)	exp(NR4A1)	1
kaof(IkappaB kinase complex Hs)	exp(SPIB)	1
kaof(IkappaB kinase complex Hs)	exp(KRTAP26-1)	-1
kaof(IkappaB kinase complex Hs)	exp(PSMB9)	1
kaof(IkappaB kinase complex Hs)	exp(ZFP36)	1
kaof(IkappaB kinase complex Hs)	exp(KRT84)	-1
kaof(IkappaB kinase complex Hs)	exp(CLEC6A)	1
kaof(IkappaB kinase complex Hs)	exp(FCGBP)	1
kaof(IkappaB kinase complex Hs)	exp(COBLL1)	-1
kaof(IkappaB kinase complex Hs)	exp(TNFSF11)	1
kaof(IkappaB kinase complex Hs)	exp(S100A9)	1
kaof(IkappaB kinase complex Hs)	exp(HELLS)	1
kaof(IkappaB kinase complex Hs)	exp(RNF182)	-1
kaof(IkappaB kinase complex Hs)	exp(LRRC4)	1
kaof(IkappaB kinase complex Hs)	exp(SAMD9L)	1
kaof(IkappaB kinase complex Hs)	exp(HLA-DQA1)	1
kaof(IkappaB kinase complex Hs)	exp(GPNMB)	-1
kaof(IkappaB kinase complex Hs)	exp(ALAS1)	1
kaof(IkappaB kinase complex Hs)	exp(LASS4)	1
kaof(IkappaB kinase complex Hs)	exp(ABCC3)	1
kaof(IkappaB kinase complex Hs)	exp(KRTAP19-1)	-1
kaof(IkappaB kinase complex Hs)	exp(ST8SIA6)	-1
kaof(IkappaB kinase complex Hs)	exp(LCN2)	1
kaof(IkappaB kinase complex Hs)	exp(PLA2G2E)	-1
kaof(IkappaB kinase complex Hs)	exp(EGR3)	1
kaof(IkappaB kinase complex Hs)	exp(PSMB8)	1
kaof(IkappaB kinase complex Hs)	exp(SLCO4C1)	-1
kaof(IkappaB kinase complex Hs)	exp(GBP2)	1
kaof(IkappaB kinase complex Hs)	exp(RTP4)	1
kaof(IkappaB kinase complex Hs)	exp(CYP7B1)	1
kaof(IkappaB kinase complex Hs)	exp(IFI44)	1
kaof(IkappaB kinase complex Hs)	exp(S100A4)	1
kaof(IkappaB kinase complex Hs)	exp(FXYD4)	-1
kaof(IkappaB kinase complex Hs)	exp(IL1A)	1
kaof(IkappaB kinase complex Hs)	exp(VCAM1)	1
kaof(IkappaB kinase complex Hs)	exp(ACOX3)	1
kaof(IkappaB kinase complex Hs)	exp(PNPLA5)	1
kaof(IkappaB kinase complex Hs)	exp(RGS16)	1
kaof(IkappaB kinase complex Hs)	exp(ARG1)	-1
kaof(IkappaB kinase complex Hs)	exp(XBP1)	1
kaof(IkappaB kinase complex Hs)	exp(LASS5)	1
kaof(IkappaB kinase complex Hs)	exp(YRDC)	1
kaof(IkappaB kinase complex Hs)	exp(DPP4)	-1
kaof(IkappaB kinase complex Hs)	exp(EFHD1)	-1
[truncated: 4,763 more rows]

## Sheet: CellCycle_Hs_Backbone
Source.Node	Relationship.Type	Target.Node
CDK4	-cat->	kaof(CDK4)
kaof(CDK2)	->	RB1 P@S373
CCND1	=>	kaof(CDK6)
WEE1 P@S642	=>	YWHAQ:WEE1
catof(Anaphase Promoting Complex Family Hs)	->	chromosome segregation
degradationof(MYC)	=|	MYC
Flavopiridol	=|	kaof(CDK4)
CDKN1A	->	cell senescence
MYC P@T58	=>	degradationof(MYC)
PTTG1	=|	catof(ESPL1)
GADD45A	=|	kaof(AURKA)
TP53	-e->	taof(TP53)
E2F1	-e->	taof(E2F1)
CDC25B P@S353	=>	paof(CDC25B)
taof(TP53)	->	cell senescence
kaof(AURKA)	=>	TP53 P@S215
RBL1 P@ST	-@-	RBL1
catof(Anaphase Promoting Complex Family Hs)	=|	PTTG1
kaof(CDK4)	->	RB1 P@S788
WEE1 P@S642	-@-	WEE1
taof(TFDP1)	->	taof(E2F1)
kaof(CDK2)	=>	CTNNB1 P@ST
PTTG1	->	taof(TP53)
taof(RB1)	-|	taof(E2F2)
telomerase-dependent telomere maintenance	-subprocessof-*	cell proliferation
kaof(CDK6)	->	RBL1 P@ST
RBL1	-|	taof(E2F1)
degradationof(CDKN1B)	=|	CDKN1B
CDKN2B	=|	kaof(CDK4)
mitotic anaphase	-subprocessof-*	cell proliferation
paof(CDC25B)	=>	kaof(CDC2)
TFDP1	-e->	taof(TFDP1)
kaof(CDK2)	->	RB1 P@S788
CCND3	=>	kaof(CDK4)
CDC16 P@ST	-@-	CDC16
CDC27 P@ST	-@-	CDC27
CDC2:Anaphase Promoting Complex Family Hs	-cc-	CDC2
CCNA1	=>	kaof(CDK2)
SKP2	-cat->	catof(SKP2)
FOXM1	-e->	taof(FOXM1)
KLF4	-e->	taof(KLF4)
CDKN1C	=|	kaof(CDK2)
Flavopiridol	=|	kaof(CDK6)
CDC25A	-cat->	paof(CDC25A)
E2F3	-e->	taof(E2F3)
kaof(CDC2)	->	CDC16 P@ST
RB1 P@S788	-@-	RB1
catof(ESPL1)	-|	cohesin complex Hs
kaof(CDK6)	=>	RB1 P@ST
kaof(CDK4)	->	RB1 P@S373
catof(SKP2)	=>	degradationof(CDKN1B)
RB1 P@ST	=|	taof(RB1)
kaof(PLK1)	->	CDC23 P@ST
mitotic spindle checkpoint	-subprocessof-*	mitotic anaphase
CDC25C	-cat->	paof(CDC25C)
E2F2	-e->	taof(E2F2)
RB1 P@ST	-@-	RB1
kaof(PLK1)	->	ANAPC1 P@ST
CDKN2A	=|	taof(TFDP1)
MYC P@T58	-@-	MYC
kaof(AURKA)	=>	CDC25B P@S353
taof(E2F2)	->	G1/S transition of mitotic cell cycle
kaof(GSK3B)	-|	CCND1
taof(SMARCA4)	->	taof(STAT3)
WEE1	-cat->	kaof(WEE1)
CDKN1A	=|	kaof(CDK4)
CCND2	=>	kaof(CDK4)
CDKN2A	=|	kaof(CDK4)
TP53	-|	taof(STAT3)
CDC2	-cat->	kaof(CDC2)
MYC P@S62	-@-	MYC
YWHAQ:WEE1	-cc-	WEE1
kaof(PLK1)	->	CDC27 P@ST
Flavopiridol	=|	kaof(CDK2)
cohesin complex Hs	-|	chromosome segregation
kaof(ATM)	=>	TP53 P@S15
MYCN	-e->	taof(MYCN)
CCND1	=>	kaof(CDK4)
CDC25B P@S353	-@-	CDC25B
TP53 P@S20	=>	taof(TP53)
RB1	=>	taof(E2F4)
ANAPC5 P@ST	-@-	ANAPC5
taof(TFDP1)	->	taof(E2F2)
ZBTB17	-e->	taof(ZBTB17)
CDKN1A	=|	kaof(CDC2)
T	-translocates-*	CCNB1
paof(CDC25A)	=>	kaof(CDC2)
taof(TFDP1)	->	taof(E2F3)
TP53 P@S15	=>	taof(TP53)
TP53 P@S215	-@-	TP53
CCNA2	=>	kaof(CDK2)
ANAPC1 P@ST	-@-	ANAPC1
paof(CDC25C)	=>	kaof(CDC2)
CDKN1A	=|	kaof(CDK2)
CCNE1	=>	kaof(CDK2)
kaof(AURKA)	-|	mitotic spindle checkpoint
catof(TERT)	->	telomerase-dependent telomere maintenance
kaof(WEE1)	=|	kaof(CDC2)
taof(MYC)	=>	taof(STAT3)
taof(E2F3)	->	G1/S transition of mitotic cell cycle
CDKN2A	=|	kaof(CDK6)
T	=>	CDC2 P@Y15
GSK3B	-cat->	kaof(GSK3B)
kaof(GSK3B)	=>	MYC P@T58
T	-translocates-*	WEE1
RB1 P@S373	-@-	RB1
taof(SMARCA4)	->	taof(RB1)
chromosome segregation	-subprocessof-*	mitotic anaphase
CDKN1B	=|	kaof(CDK2)
kaof(CDK4)	=>	RB1 P@ST
taof(E2F4)	-|	G1/S transition of mitotic cell cycle
taof(RB1)	-|	taof(E2F3)
SKP2	=>	degradationof(CDKN1A)
RBL2	-|	taof(E2F1)
RPRM	-|	kaof(CDC2)
CDK2	-cat->	kaof(CDK2)
ATM	-cat->	kaof(ATM)
kaof(CDK2)	=>	RB1 P@ST
CDC27	-cc-	Anaphase Promoting Complex Family Hs
CHEK1	-cat->	kaof(CHEK1)
kaof(CDC2)	->	CDC27 P@ST
kaof(CDC2)	=>	CDC2:Anaphase Promoting Complex Family Hs
degradationof(CDKN1A)	=|	CDKN1A
kaof(CHEK1)	=>	TP53 P@S20
taof(E2F1)	->	G1/S transition of mitotic cell cycle
taof(RB1)	=|	taof(E2F1)
CCNB1	=>	kaof(CDC2)
G1/S transition of mitotic cell cycle	->	cell proliferation
CCNB2	->	kaof(CDC2)
kaof(PLK1)	->	CDC16 P@ST
taof(SMARCA4)	->	taof(NR3C1)
ANAPC5	-cc-	Anaphase Promoting Complex Family Hs
CDKN1B P@T198	-@-	CDKN1B
TP53 P@S215	=|	taof(TP53)
RB1 P@S795	-@-	RB1
kaof(CDC2)	=>	MYC P@S62
kaof(CDC2)	->	kaof(PLK1)
CDKN2A	->	cell senescence
CDC2:Anaphase Promoting Complex Family Hs	=>	catof(Anaphase Promoting Complex Family Hs)
RBL1	-|	taof(E2F4)
CDC2:Anaphase Promoting Complex Family Hs	-cc-	Anaphase Promoting Complex Family Hs
THAP1	-|	cell proliferation
kaof(CDK4)	->	RB1 P@S795
MYC P@S62	=>	taof(MYC)
GADD45A	->	mitotic spindle checkpoint
NR3C1	-e->	taof(NR3C1)
CDKN1B P@T198	=|	gtpof(RHOA)
RB1	-e->	taof(RB1)
TP53 P@S20	-@-	TP53
CCND2	->	kaof(CDK6)
MYC	-e->	taof(MYC)
kaof(PLK1)	->	ANAPC5 P@ST
CDKN1B	-|	kaof(CDK6)
CDC16	-cc-	Anaphase Promoting Complex Family Hs
ANAPC1	-cc-	Anaphase Promoting Complex Family Hs
catof(Anaphase Promoting Complex Family Hs)	-subprocessof-*	mitotic spindle checkpoint
cell senescence	-|	cell proliferation
kaof(CDK4)	->	RBL1 P@ST
taof(RBL1)	-|	cell proliferation
kaof(AKT Family Hs)	=>	WEE1 P@S642
RBL2	-|	taof(E2F4)
CHEK2	-cat->	kaof(CHEK2)
CDC2 P@Y15	=|	kaof(CDC2)
HRAS mutated at G12V	->	cell senescence
GADD45A	=|	kaof(CDC2)
kaof(GSK3B)	->	taof(TP53)
Anaphase Promoting Complex Family Hs	-cat->	catof(Anaphase Promoting Complex Family Hs)
CDKN1B	=|	kaof(CDK4)
CDC25B	-cat->	paof(CDC25B)
HRAS mutated at G12V	-mutof-*	HRAS
YWHAQ:WEE1	->	T
CDC23	-cc-	Anaphase Promoting Complex Family Hs
TP53 P@S15	-@-	TP53
CCND3	->	kaof(CDK6)
T	=>	kaof(CDC2)
taof(SMARCA4)	-|	taof(E2F1)
STAT3	-e->	taof(STAT3)
RBL1	-e->	taof(RBL1)
kaof(AKT Family Hs)	=>	CDKN1B P@T198
CDC23 P@ST	-@-	CDC23
kaof(CHEK2)	=>	TP53 P@S20
TERT	-cat->	catof(TERT)
CDC2 P@Y15	-@-	CDC2
CTNNB1 P@ST	-@-	CTNNB1
HRAS mutated at G12V	->	CDKN1A
kaof(WEE1)	=>	CDC2 P@Y15
taof(STAT3)	->	CCND3
CDKN1A	-|	G1/S transition of mitotic cell cycle
taof(STAT3)	->	cell proliferation
CCND1	->	G1/S transition of mitotic cell cycle
kaof(AKT Family Hs)	=|	kaof(GSK3B)
kaof(ATM)	=>	kaof(CHEK2)
taof(STAT3)	->	CDKN1B
taof(FOXM1)	=>	SKP2
taof(KLF4)	=>	CDKN1A
taof(TP53)	=>	CDKN1A
taof(NR3C1)	=>	CDKN1A
NR3C1	->	CDKN1A
taof(FOXM1)	->	CDC25C
THAP1	-|	CCNB2
taof(E2F2)	=>	CCNA2
taof(E2F1)	=>	CCNA2
taof(E2F4)	=|	CCNA2
taof(MYCN)	->	CCND2
taof(MYC)	=>	CCND2
taof(FOXM1)	->	CDC25B
taof(ZBTB16)	=|	MYC
MXI1	-|	MYC
taof(E2F1)	=>	MYC
taof(E2F4)	=|	MYC
taof(STAT3)	=>	MYC
taof(ZBTB17)	=>	CCND1
taof(MYCN)	=>	CCND1
taof(E2F1)	=>	CCND1
taof(STAT3)	=>	CCND1
taof(E2F4)	=>	CCND1
taof(MYC)	->	CCND1
taof(TP53)	=>	GADD45A
taof(MYCN)	->	CDKN2A
taof(E2F4)	=|	CDC2
taof(MYCN)	->	CDC2
taof(E2F3)	=>	CDC2
taof(E2F2)	=>	CDC2
taof(E2F1)	=>	CDC2
taof(MYC)	->	CDC2
taof(MYCN)	->	CDK4
taof(MYC)	=>	CDK4
taof(TP53)	->	RPRM
taof(E2F1)	=>	CCNE1
taof(MYCN)	->	CCNB1
THAP1	-|	CCNB1
taof(KLF4)	=|	CCNB1
taof(MYC)	=>	CCNB1
taof(KLF4)	-|	CTNNB1
taof(MYC)	=>	TERT
taof(MYCN)	->	TERT
taof(NR3C1)	=>	CDKN1C
taof(MYC)	=>	CDC25A
taof(MYC)	->	CCND3
taof(MYC)	-|	CDKN2B

## Sheet: CellCycle_Hs_Downstream
StartNode	nodeLabel	Direction
CCND1	exp(C14orf100)	1
CCND1	exp(SMAD1)	1
CCND1	exp(IQGAP3)	1
CCND1	exp(GSTA3)	1
CCND1	exp(CASC5)	1
CCND1	exp(PROCR)	1
CCND1	exp(TIMM8A)	-1
CCND1	exp(NT5E)	-1
CCND1	exp(H2AFX)	1
CCND1	exp(LMNB1)	1
CCND1	exp(SATB1)	-1
CCND1	exp(FGF7)	-1
CCND1	exp(MAP3K6)	1
CCND1	exp(LRRTM2)	-1
CCND1	exp(PTPRZ1)	-1
CCND1	exp(AGT)	1
CCND1	exp(CENPN)	1
CCND1	exp(PPCS)	-1
CCND1	exp(ADH1C)	1
CCND1	exp(LRP1)	1
CCND1	exp(HIST1H4H)	-1
CCND1	exp(KAT2B)	1
CCND1	exp(HEPH)	1
CCND1	exp(GDPD3)	1
CCND1	exp(MORC4)	1
CCND1	exp(NRSN1)	-1
CCND1	exp(LCORL)	-1
CCND1	exp(TMEM204)	-1
CCND1	exp(IDUA)	1
CCND1	exp(CFHR2)	1
CCND1	exp(TUBB6)	-1
CCND1	exp(HSPA4)	1
CCND1	exp(APBB2)	1
CCND1	exp(ZNF423)	-1
CCND1	exp(TNFRSF11B)	-1
CCND1	exp(TMEM17)	-1
CCND1	exp(GPC6)	1
CCND1	exp(C7)	-1
CCND1	exp(SMARCA2)	1
CCND1	exp(SPOCK2)	1
CCND1	exp(TYMS)	1
CCND1	exp(IGFBP3)	1
CCND1	exp(CCT3)	-1
CCND1	exp(TRAF3)	-1
CCND1	exp(ZNF610)	-1
CCND1	exp(MYB)	-1
CCND1	exp(ANP32E)	1
CCND1	exp(CEBPD)	1
CCND1	exp(TK1)	1
CCND1	exp(GAS2L3)	1
CCND1	exp(NUCKS1)	1
CCND1	exp(MAGI2)	-1
CCND1	exp(CDCA2)	1
CCND1	exp(LIG1)	1
CCND1	exp(BHLHE40)	-1
CCND1	exp(MELK)	1
CCND1	exp(CNN1)	-1
CCND1	exp(C1QA)	1
CCND1	exp(ECT2)	1
CCND1	exp(DUSP6)	-1
CCND1	exp(CPEB1)	-1
CCND1	exp(NNAT)	1
CCND1	exp(LOC728860)	-1
CCND1	exp(RUFY3)	-1
CCND1	exp(THBS2)	1
CCND1	exp(ERI1)	1
CCND1	exp(HPGD)	1
CCND1	exp(TMEM45A)	-1
CCND1	exp(EZH1)	1
CCND1	exp(BDNF)	-1
CCND1	exp(PCK1)	1
CCND1	exp(RBMS3)	-1
CCND1	exp(COPZ1)	-1
CCND1	exp(MAP3K8)	1
CCND1	exp(THOC4)	1
CCND1	exp(HSPA1A)	1
CCND1	exp(SMC4)	1
CCND1	exp(LCN2)	-1
CCND1	exp(MCM7)	1
CCND1	exp(STBD1)	-1
CCND1	exp(FABP5L2)	-1
CCND1	exp(DONSON)	1
CCND1	exp(NCAPH)	1
CCND1	exp(CYP1B1)	1
CCND1	exp(IL1RN)	1
CCND1	exp(ABCA1)	1
CCND1	exp(ELAVL1)	1
CCND1	exp(APOD)	1
CCND1	exp(ROD1)	1
CCND1	exp(MCM4)	1
CCND1	exp(PTGES)	-1
CCND1	exp(FHL1)	-1
CCND1	exp(FKBP4)	-1
CCND1	exp(TUBB)	-1
CCND1	exp(RGS16)	-1
CCND1	exp(CPNE3)	-1
CCND1	exp(HIST1H2BK)	-1
CCND1	exp(ALDH1A1)	1
CCND1	exp(POLD3)	1
CCND1	exp(CLK1)	1
CCND1	exp(CLPB)	-1
CCND1	exp(AQP1)	1
CCND1	exp(DPEP1)	1
CCND1	exp(CENPF)	1
CCND1	exp(RAMP2)	1
CCND1	exp(COL6A2)	1
CCND1	exp(SERF2)	-1
CCND1	exp(LAMB2)	1
CCND1	exp(PDK4)	1
CCND1	exp(KIF4A)	1
CCND1	exp(CBFA2T2)	-1
CCND1	exp(EPHB4)	-1
CCND1	exp(PITX2)	1
CCND1	exp(SLC25A10)	-1
CCND1	exp(PAH)	-1
CCND1	exp(CYP4B1)	1
CCND1	exp(CDCA7)	1
CCND1	exp(TTK)	1
CCND1	exp(FOXG1)	-1
CCND1	exp(C11orf82)	1
CCND1	exp(ENO1)	-1
CCND1	exp(TIGD1)	-1
CCND1	exp(TMSB15A)	1
CCND1	exp(PROS1)	1
CCND1	exp(CXCL13)	1
CCND1	exp(ATP6V0E1)	-1
CCND1	exp(E2F7)	1
CCND1	exp(SLC25A1)	-1
CCND1	exp(TIMP3)	1
CCND1	exp(CENPK)	1
CCND1	exp(DHRS3)	1
CCND1	exp(AURKA)	1
CCND1	exp(CDKN3)	1
CCND1	exp(NR2E1)	-1
CCND1	exp(LYZ)	1
CCND1	exp(SERPINH1)	-1
CCND1	exp(KITLG)	-1
CCND1	exp(BTG1)	1
CCND1	exp(CETN2)	-1
CCND1	exp(PDLIM3)	1
CCND1	exp(STOM)	-1
CCND1	exp(GPR182)	1
CCND1	exp(TGFBI)	1
CCND1	exp(CFH)	1
CCND1	exp(TENC1)	1
CCND1	exp(VNN1)	1
CCND1	exp(TRIP13)	1
CCND1	exp(H6PD)	1
CCND1	exp(RBM14)	1
CCND1	exp(BRWD1)	-1
CCND1	exp(MC4R)	-1
CCND1	exp(NRF1)	-1
CCND1	exp(MYBL1)	1
CCND1	exp(CCNF)	1
CCND1	exp(HIST2H2BE)	-1
CCND1	exp(MTMR1)	1
CCND1	exp(HSPH1)	-1
CCND1	exp(EIF5A2)	-1
CCND1	exp(IDI1)	-1
CCND1	exp(MAML3)	-1
CCND1	exp(RFC5)	1
CCND1	exp(SLFN12L)	1
CCND1	exp(KIAA1274)	-1
CCND1	exp(KCNA5)	1
CCND1	exp(KIF20B)	1
CCND1	exp(C1QB)	1
CCND1	exp(FCGR2B)	1
CCND1	exp(PER1)	1
CCND1	exp(CDC45L)	1
CCND1	exp(KIAA0101)	1
CCND1	exp(APEX1)	-1
CCND1	exp(KLHDC1)	-1
CCND1	exp(SAA1)	-1
CCND1	exp(CCNG2)	1
CCND1	exp(FMO5)	1
CCND1	exp(ENDOD1)	1
CCND1	exp(SNRK)	1
CCND1	exp(MFSD6)	-1
CCND1	exp(BYSL)	-1
CCND1	exp(Pdhb)	-1
CCND1	exp(PKD2)	1
CCND1	exp(FAM83D)	1
CCND1	exp(ZNF462)	-1
CCND1	exp(SRR)	-1
CCND1	exp(SERPINF1)	-1
CCND1	exp(SORBS1)	-1
CCND1	exp(MAP4K3)	1
CCND1	exp(GPD1)	-1
CCND1	exp(FDPS)	-1
CCND1	exp(TNXB)	1
CCND1	exp(TIMM9)	-1
CCND1	exp(UHRF1)	1
CCND1	exp(OGN)	1
CCND1	exp(SNRPD3)	1
CCND1	exp(STARD4)	-1
CCND1	exp(H2AFJ)	-1
CCND1	exp(KLHL24)	-1
CCND1	exp(ARMCX1)	-1
CCND1	exp(ABCB1)	1
CCND1	exp(MYT1)	-1
CCND1	exp(UTRN)	-1
CCND1	exp(THBS1)	-1
CCND1	exp(FAM54A)	1
CCND1	exp(CCL8)	1
CCND1	exp(KIF11)	1
CCND1	exp(CEP55)	1
CCND1	exp(TRAPPC2)	-1
CCND1	exp(PPARG)	-1
CCND1	exp(GJA4)	1
CCND1	exp(PBLD)	-1
CCND1	exp(CDKN2B)	-1
CCND1	exp(CENPH)	1
CCND1	exp(CDCA7L)	1
CCND1	exp(CCND2)	-1
CCND1	exp(KIF20A)	1
CCND1	exp(NSDHL)	-1
CCND1	exp(C4A)	1
CCND1	exp(EGR2)	1
CCND1	exp(ENPP2)	-1
CCND1	exp(ME1)	-1
CCND1	exp(MAPK6)	-1
CCND1	exp(TP53INP1)	-1
CCND1	exp(ELOVL6)	-1
CCND1	exp(NME1)	-1
CCND1	exp(BANF1)	-1
CCND1	exp(TPX2)	1
CCND1	exp(KLF13)	1
CCND1	exp(SQLE)	-1
CCND1	exp(CDC6)	1
CCND1	exp(ISYNA1)	-1
CCND1	exp(CDKN2C)	1
CCND1	exp(SLC11A1)	1
CCND1	exp(MED30)	1
CCND1	exp(TAGLN)	-1
CCND1	exp(KIAA1524)	1
CCND1	exp(LYL1)	1
CCND1	exp(AQP3)	1
CCND1	exp(RAN)	-1
CCND1	exp(BNIP3)	1
CCND1	exp(TXNIP)	1
CCND1	exp(THY1)	-1
CCND1	exp(PLK4)	1
CCND1	exp(TOR3A)	1
CCND1	exp(ADM)	-1
CCND1	exp(MAN1A1)	1
CCND1	exp(MCM3)	1
CCND1	exp(TGFBR2)	-1
CCND1	exp(ROCK2)	-1
CCND1	exp(E2F8)	1
CCND1	exp(CA4)	1
CCND1	exp(PAPSS2)	1
CCND1	exp(KLF9)	1
CCND1	exp(BIRC5)	1
CCND1	exp(ZNF367)	1
CCND1	exp(SCG5)	-1
CCND1	exp(THNSL1)	-1
CCND1	exp(HMGB2)	1
CCND1	exp(ST6GALNAC5)	1
CCND1	exp(FIGNL1)	1
CCND1	exp(CSRP2)	1
CCND1	exp(ACLY)	-1
CCND1	exp(PKM2)	-1
CCND1	exp(MLX)	-1
CCND1	exp(XPA)	1
CCND1	exp(HK2)	-1
CCND1	exp(HMOX1)	-1
CCND1	exp(FEZ1)	-1
CCND1	exp(KIF2C)	1
CCND1	exp(CDKN1A)	1
CCND1	exp(C10orf84)	1
CCND1	exp(CRLF1)	-1
CCND1	exp(MYCL1)	1
CCND1	exp(NUPR1)	-1
CCND1	exp(RASSF1)	-1
CCND1	exp(TAX1BP3)	-1
CCND1	exp(MGST3)	1
CCND1	exp(PSMC3IP)	1
CCND1	exp(MNS1)	1
CCND1	exp(MRPS18A)	-1
CCND1	exp(MAGEA4)	-1
CCND1	exp(ZFP28)	-1
CCND1	exp(AKAP9)	-1
CCND1	exp(FKBP5)	1
CCND1	exp(RNF170)	-1
CCND1	exp(FAS)	1
CCND1	exp(PENK)	1
CCND1	exp(CKM)	-1
CCND1	exp(TUBB3)	-1
CCND1	exp(SFRS5)	1
CCND1	exp(TM7SF2)	-1
CCND1	exp(C7orf58)	1
CCND1	exp(ANKRD1)	-1
CCND1	exp(GALNT11)	-1
CCND1	exp(FZD7)	-1
CCND1	exp(LIN7B)	-1
CCND1	exp(ABCC1)	1
CCND1	exp(SPC25)	1
CCND1	exp(EPS8)	1
CCND1	exp(SERPING1)	1
CCND1	exp(PGD)	-1
CCND1	exp(CDCA8)	1
CCND1	exp(CTNNA2)	-1
CCND1	exp(TP53INP2)	-1
CCND1	exp(NRIP1)	1
CCND1	exp(LMO7)	1
CCND1	exp(RGS2)	-1
CCND1	exp(SULT1A1)	1
CCND1	exp(SPARCL1)	1
CCND1	exp(MXD4)	-1
CCND1	exp(ZFP36L2)	1
CCND1	exp(GAS1)	1
CCND1	exp(DKK2)	-1
CCND1	exp(PDCD4)	-1
CCND1	exp(KIAA1704)	1
CCND1	exp(DHCR7)	-1
CCND1	exp(STIP1)	-1
CCND1	exp(MESDC2)	1
CCND1	exp(CDKN1C)	1
CCND1	exp(ENTPD2)	1
CCND1	exp(G0S2)	-1
CCND1	exp(F3)	-1
CCND1	exp(ODC1)	-1
CCND1	exp(DTL)	1
CCND1	exp(SERINC3)	-1
CCND1	exp(JMJD3)	-1
CCND1	exp(MVD)	-1
CCND1	exp(FGL2)	1
CCND1	exp(RFC4)	1
cell proliferation	exp(COL3A1)	-1
cell proliferation	exp(TFR2)	-1
cell proliferation	exp(ATP1B1)	1
cell proliferation	exp(ECT2)	1
cell proliferation	exp(GAPDH)	1
cell proliferation	exp(VEGFA)	1
cell proliferation	exp(SLC12A2)	-1
cell proliferation	exp(COL1A1)	-1
cell proliferation	exp(TP53)	1
cell proliferation	exp(MRPL12)	1
cell proliferation	exp(SGK1)	1
cell proliferation	exp(ACTB)	1
cell proliferation	exp(GATA6)	-1
cell proliferation	exp(NPM1)	1
cell proliferation	exp(BCL2)	1
cell proliferation	exp(EHF)	-1
cell proliferation	exp(PNCK)	-1
cell proliferation	exp(COL1A2)	-1
cell proliferation	exp(STIL)	1
cell proliferation	exp(SLC9A1)	1
cell proliferation	exp(TFRC)	1
cell proliferation	exp(S100A6)	1
CDK4	exp(C14orf100)	1
CDK4	exp(FAM83D)	1
CDK4	exp(CASC5)	1
CDK4	exp(NT5E)	-1
CDK4	exp(ZNF462)	-1
CDK4	exp(SATB1)	-1
CDK4	exp(FGF7)	-1
CDK4	exp(LRRTM2)	-1
CDK4	exp(CENPN)	1
CDK4	exp(H2AFJ)	-1
CDK4	exp(STARD4)	-1
CDK4	exp(KLHL24)	-1
CDK4	exp(ARMCX1)	-1
CDK4	exp(PPCS)	-1
CDK4	exp(UTRN)	-1
CDK4	exp(MYT1)	-1
CDK4	exp(FAM54A)	1
CDK4	exp(HIST1H4H)	-1
CDK4	exp(NRSN1)	-1
CDK4	exp(MORC4)	1
CDK4	exp(LCORL)	-1
CDK4	exp(KIF11)	1
CDK4	exp(TMEM204)	-1
CDK4	exp(CEP55)	1
CDK4	exp(TRAPPC2)	-1
CDK4	exp(GPC6)	1
CDK4	exp(TMEM17)	-1
CDK4	exp(ZNF423)	-1
CDK4	exp(C7)	-1
CDK4	exp(PBLD)	-1
CDK4	exp(CDCA7L)	1
CDK4	exp(CENPH)	1
CDK4	exp(KIF20A)	1
CDK4	exp(ZNF610)	-1
CDK4	exp(MAGI2)	-1
CDK4	exp(GAS2L3)	1
CDK4	exp(CDCA2)	1
CDK4	exp(ENPP2)	-1
CDK4	exp(TP53INP1)	-1
CDK4	exp(MELK)	1
CDK4	exp(CPEB1)	-1
CDK4	exp(TPX2)	1
CDK4	exp(RUFY3)	-1
CDK4	exp(MED30)	1
CDK4	exp(CDC6)	1
CDK4	exp(CDKN2C)	1
CDK4	exp(ERI1)	1
CDK4	exp(KIAA1524)	1
CDK4	exp(AQP3)	1
CDK4	exp(RBMS3)	-1
CDK4	exp(MCM7)	1
CDK4	exp(TOR3A)	1
CDK4	exp(DONSON)	1
CDK4	exp(NCAPH)	1
CDK4	exp(ELAVL1)	1
CDK4	exp(ZNF367)	1
CDK4	exp(ROD1)	1
CDK4	exp(SCG5)	-1
CDK4	exp(CPNE3)	-1
CDK4	exp(THNSL1)	-1
CDK4	exp(POLD3)	1
CDK4	exp(SERF2)	-1
CDK4	exp(CENPF)	1
CDK4	exp(CLPB)	-1
CDK4	exp(KIF4A)	1
CDK4	exp(CBFA2T2)	-1
CDK4	exp(PAH)	-1
CDK4	exp(KIF2C)	1
CDK4	exp(C10orf84)	1
CDK4	exp(CDCA7)	1
CDK4	exp(C11orf82)	1
CDK4	exp(PSMC3IP)	1
CDK4	exp(MNS1)	1
CDK4	exp(TIGD1)	-1
CDK4	exp(SP1)	1
CDK4	exp(ZFP28)	-1
CDK4	exp(TMSB15A)	1
CDK4	exp(RNF170)	-1
CDK4	exp(ATP6V0E1)	-1
CDK4	exp(E2F7)	1
CDK4	exp(CENPK)	1
CDK4	exp(TM7SF2)	-1
CDK4	exp(AURKA)	1
CDK4	exp(GALNT11)	-1
CDK4	exp(C7orf58)	1
CDK4	exp(FZD7)	-1
CDK4	exp(PDLIM3)	1
CDK4	exp(LIN7B)	-1
CDK4	exp(STOM)	-1
CDK4	exp(SPC25)	1
CDK4	exp(TRIP13)	1
CDK4	exp(CDCA8)	1
CDK4	exp(BRWD1)	-1
CDK4	exp(MC4R)	-1
CDK4	exp(MYBL1)	1
CDK4	exp(CTNNA2)	-1
CDK4	exp(HIST2H2BE)	-1
CDK4	exp(MTMR1)	1
CDK4	exp(EIF5A2)	-1
CDK4	exp(RGS2)	-1
CDK4	exp(MAML3)	-1
CDK4	exp(PDCD4)	-1
CDK4	exp(RFC5)	1
CDK4	exp(KIAA1704)	1
CDK4	exp(MESDC2)	1
CDK4	exp(KIF20B)	1
CDK4	exp(JMJD3)	-1
CDK4	exp(CDC45L)	1
CDK4	exp(SERINC3)	-1
CDK4	exp(KIAA0101)	1
CDK4	exp(KLHDC1)	-1
CDK4	exp(DTL)	1
CDK4	exp(ENDOD1)	1
CDK4	exp(MFSD6)	-1
kaof(CDK2)	exp(CYP3A4)	-1
kaof(CDK2)	exp(TERT)	1
kaof(CDK2)	exp(CHRNE)	1
kaof(CDK2)	exp(BMI1)	1
kaof(CDK2)	exp(HNF1A)	1
kaof(CDK2)	exp(AFP)	1
kaof(CDK2)	exp(TKT)	1
kaof(CDK2)	exp(CKM)	-1
kaof(CDK2)	exp(SERPINE1)	-1
kaof(CDK2)	exp(IL2RA)	-1
kaof(CDK2)	exp(CDKN2A)	1
taof(E2F2)	exp(CCNE1)	1
taof(E2F2)	exp(TOPBP1)	1
taof(E2F2)	exp(MCM10)	1
taof(E2F2)	exp(PCSK6)	1
taof(E2F2)	exp(DHFR)	1
taof(E2F2)	exp(ASF1B)	1
taof(E2F2)	exp(CDC6)	1
taof(E2F2)	exp(CCNA2)	1
taof(E2F2)	exp(CDKN2C)	1
taof(E2F2)	exp(BIRC5)	1
taof(E2F2)	exp(CDC25A)	1
taof(E2F2)	exp(CDKN2A)	1
taof(E2F2)	exp(DMTF1)	-1
taof(E2F2)	exp(RRM2)	1
taof(E2F2)	exp(TP53BP2)	1
taof(E2F2)	exp(MCM2)	1
taof(E2F2)	exp(MYCN)	1
taof(E2F2)	taof(E2F2)	1
taof(E2F2)	sgn	1
taof(E2F2)	sgn	1
taof(E2F2)	sgn	1
taof(MYC)	exp(MMAB)	-1
taof(MYC)	exp(KRR1)	1
taof(MYC)	exp(GNL2)	1
taof(MYC)	exp(IL13RA1)	-1
taof(MYC)	exp(CA3)	-1
taof(MYC)	exp(CD9)	1
taof(MYC)	exp(CLPP)	1
taof(MYC)	exp(DKFZp564N2472)	-1
taof(MYC)	exp(PPAN-P2RY11)	1
taof(MYC)	exp(BNIPL)	-1
taof(MYC)	exp(LBXCOR1)	-1
taof(MYC)	exp(CANX)	-1
taof(MYC)	exp(UFC1)	-1
taof(MYC)	exp(IMPDH2)	1
taof(MYC)	exp(TGFB1I1)	-1
taof(MYC)	exp(CSTA)	-1
taof(MYC)	exp(BAI2)	1
taof(MYC)	exp(MITF)	1
taof(MYC)	exp(TOMM40)	1
taof(MYC)	exp(KRT6A)	1
taof(MYC)	exp(CFLAR)	-1
taof(MYC)	exp(CIRH1A)	1
taof(MYC)	exp(PFDN6)	-1
taof(MYC)	exp(WDR36)	-1
taof(MYC)	exp(ADK)	1
taof(MYC)	exp(CDH11)	-1
taof(MYC)	exp(NQO1)	-1
taof(MYC)	exp(ABCA3)	-1
taof(MYC)	exp(E2F1)	1
taof(MYC)	exp(PSTPIP2)	1
taof(MYC)	exp(C18orf1)	-1
taof(MYC)	exp(ARFGAP3)	-1
taof(MYC)	exp(SCYL1)	-1
taof(MYC)	exp(CDK2)	1
taof(MYC)	exp(ESCO2)	-1
taof(MYC)	exp(LTC4S)	1
taof(MYC)	exp(OS9)	-1
taof(MYC)	exp(PCBD2)	-1
taof(MYC)	exp(PICALM)	1
taof(MYC)	exp(KCNMB3)	1
taof(MYC)	exp(IRF4)	1
taof(MYC)	exp(TMPRSS11D)	-1
taof(MYC)	exp(GNMT)	1
taof(MYC)	exp(KRT17)	1
taof(MYC)	exp(GTPBP4)	1
taof(MYC)	exp(HSPB2)	1
taof(MYC)	exp(SMARCAD1)	-1
taof(MYC)	exp(CRCT1)	-1
taof(MYC)	exp(RPL6P19)	1
taof(MYC)	exp(ADAMTS10)	-1
taof(MYC)	exp(GNB2L1)	1
taof(MYC)	exp(RPS17)	1
taof(MYC)	exp(SLC9A2)	-1
taof(MYC)	exp(WNT10B)	-1
taof(MYC)	exp(TYMS)	-1
taof(MYC)	exp(TK1)	1
taof(MYC)	exp(PERP)	-1
taof(MYC)	exp(RFXAP)	-1
taof(MYC)	exp(RTL1)	-1
taof(MYC)	exp(HSP90AB1)	1
taof(MYC)	exp(TPI1)	1
taof(MYC)	exp(ATP6V1G2)	-1
taof(MYC)	exp(SH3BGRL)	-1
taof(MYC)	exp(COL18A1)	-1
taof(MYC)	exp(XPNPEP2)	-1
taof(MYC)	exp(APLN)	-1
taof(MYC)	exp(SLC25A3)	-1
taof(MYC)	exp(CHEK1)	1
taof(MYC)	exp(PDGFB)	-1
taof(MYC)	exp(ATAD3A)	1
taof(MYC)	exp(SNED1)	-1
taof(MYC)	exp(MCM7)	1
taof(MYC)	exp(LEFTY1)	1
taof(MYC)	exp(ITGAL)	-1
taof(MYC)	exp(SEC11A)	1
taof(MYC)	exp(FZD9)	1
taof(MYC)	exp(SOX8)	1
taof(MYC)	exp(TNFRSF17)	-1
taof(MYC)	exp(RAB40B)	1
taof(MYC)	exp(FXYD4)	-1
taof(MYC)	exp(ZBTB20)	-1
taof(MYC)	exp(MCM6)	1
taof(MYC)	exp(WRAP53)	-1
taof(MYC)	exp(FKBP4)	1
taof(MYC)	exp(PDIA3)	1
taof(MYC)	exp(NOP16)	1
taof(MYC)	exp(SLC38A4)	-1
taof(MYC)	exp(PREP)	1
taof(MYC)	exp(MRTO4)	1
taof(MYC)	exp(KCTD12)	1
taof(MYC)	exp(RPL8)	1
taof(MYC)	exp(EFHD1)	-1
taof(MYC)	exp(RND3)	-1
taof(MYC)	exp(ICAM4)	1
taof(MYC)	exp(MMADHC)	-1
taof(MYC)	exp(PROM1)	-1
taof(MYC)	exp(HMGN2)	1
taof(MYC)	exp(ACTA1)	-1
taof(MYC)	exp(ALDH9A1)	-1
taof(MYC)	exp(TOP2A)	1
taof(MYC)	exp(FBLN2)	-1
taof(MYC)	exp(CDH2)	-1
taof(MYC)	exp(ITGAM)	-1
taof(MYC)	exp(SLC25A28)	-1
taof(MYC)	exp(MCC)	-1
taof(MYC)	exp(CNBP)	1
taof(MYC)	exp(ABCE1)	1
taof(MYC)	exp(KLK1)	1
taof(MYC)	exp(FGF6)	1
taof(MYC)	exp(C9orf43)	-1
taof(MYC)	exp(SR140)	-1
taof(MYC)	exp(ADRM1)	1
taof(MYC)	exp(PELI1)	-1
taof(MYC)	exp(HIST2H4A)	-1
taof(MYC)	exp(FAM3D)	-1
taof(MYC)	exp(MTPN)	-1
taof(MYC)	exp(SAC3D1)	1
taof(MYC)	exp(SLC46A3)	-1
taof(MYC)	exp(CD6)	1
taof(MYC)	exp(MOSPD1)	-1
taof(MYC)	exp(NRTN)	1
taof(MYC)	exp(MSH2)	1
taof(MYC)	exp(BTF3)	1
taof(MYC)	exp(BMP7)	1
taof(MYC)	exp(DPH5)	1
taof(MYC)	exp(CSRP1)	-1
taof(MYC)	exp(C8orf82)	1
taof(MYC)	exp(PGK1)	1
taof(MYC)	exp(APOL6)	-1
taof(MYC)	exp(VWF)	-1
taof(MYC)	exp(C2orf84)	-1
taof(MYC)	exp(HNRNPA1)	1
taof(MYC)	exp(MEIS1)	-1
taof(MYC)	exp(BRCA2)	1
taof(MYC)	exp(HSBP1)	1
taof(MYC)	exp(C12orf28)	-1
taof(MYC)	exp(UBE2S)	1
taof(MYC)	exp(SPZ1)	-1
taof(MYC)	exp(TRIP13)	1
taof(MYC)	exp(GADD45G)	-1
taof(MYC)	exp(VSIG2)	-1
taof(MYC)	exp(MKRN1)	-1
taof(MYC)	exp(POLD2)	1
taof(MYC)	exp(CDKN1B)	-1
taof(MYC)	exp(LOC222699)	-1
taof(MYC)	exp(BZW1)	-1
taof(MYC)	exp(VARS2)	1
taof(MYC)	exp(NT5DC2)	1
taof(MYC)	exp(TFAP2B)	-1
taof(MYC)	exp(ACAT1)	1
taof(MYC)	exp(MYOM2)	1
taof(MYC)	exp(MAD2L1)	1
taof(MYC)	exp(MRPL35)	-1
taof(MYC)	exp(HOXB3)	1
taof(MYC)	exp(COL1A1)	-1
taof(MYC)	exp(RYK)	-1
taof(MYC)	exp(MRPL12)	1
taof(MYC)	exp(FADS2)	-1
taof(MYC)	exp(MRE11A)	1
taof(MYC)	exp(DPYS)	-1
taof(MYC)	exp(ITGB4)	-1
taof(MYC)	exp(LDHA)	1
taof(MYC)	exp(HAVCR1)	1
taof(MYC)	exp(CARM1)	1
taof(MYC)	exp(APEX1)	1
taof(MYC)	exp(EIF4E)	1
taof(MYC)	exp(SALL3)	-1
taof(MYC)	exp(LANCL1)	1
taof(MYC)	exp(CCNG2)	-1
taof(MYC)	exp(EIF3L)	-1
taof(MYC)	exp(THRB)	-1
taof(MYC)	exp(SCGB1C1)	-1
taof(MYC)	exp(KIAA0020)	1
taof(MYC)	exp(BYSL)	1
taof(MYC)	exp(SULF1)	-1
taof(MYC)	exp(SRP72)	-1
taof(MYC)	exp(MYO5A)	1
taof(MYC)	exp(UBE2L3)	1
taof(MYC)	exp(RPL27)	1
taof(MYC)	exp(UHRF1)	1
taof(MYC)	exp(KCNS1)	1
taof(MYC)	exp(RRP9)	1
taof(MYC)	exp(PAK1IP1)	1
taof(MYC)	exp(PTPRN)	-1
taof(MYC)	exp(THBS1)	-1
taof(MYC)	exp(ZDHHC4)	1
taof(MYC)	exp(HOXD3)	-1
taof(MYC)	exp(CMBL)	-1
taof(MYC)	exp(POLE3)	-1
taof(MYC)	exp(CRIPT)	-1
taof(MYC)	exp(EIF4A3)	1
taof(MYC)	exp(EXOSC2)	1
taof(MYC)	exp(ACAA1)	-1
taof(MYC)	exp(PDCD11)	1
taof(MYC)	exp(WDR3)	1
taof(MYC)	exp(HSPD1)	1
taof(MYC)	exp(RXRB)	-1
taof(MYC)	exp(SPAG4)	1
taof(MYC)	exp(TPM1)	-1
taof(MYC)	exp(PCK2)	-1
taof(MYC)	exp(B4GALT7)	1
taof(MYC)	exp(FLVCR2)	-1
taof(MYC)	exp(NDUFS6)	1
taof(MYC)	exp(NDUFA5)	1
taof(MYC)	exp(NSUN2)	1
taof(MYC)	exp(SMOC1)	1
taof(MYC)	exp(NOV)	-1
taof(MYC)	exp(NME1)	1
taof(MYC)	exp(E2F2)	1
taof(MYC)	exp(CDK2AP2)	-1
taof(MYC)	exp(PSMG1)	-1
taof(MYC)	exp(EIF2B3)	1
taof(MYC)	exp(GFRA1)	-1
taof(MYC)	exp(PSMD7)	1
taof(MYC)	exp(UBTFL2)	-1
taof(MYC)	exp(BCL11A)	-1
taof(MYC)	exp(GDI1)	-1
taof(MYC)	exp(ALG5)	-1
taof(MYC)	exp(MSH4)	-1
taof(MYC)	exp(PHB)	1
taof(MYC)	exp(ADM)	-1
taof(MYC)	exp(CNTLN)	-1
taof(MYC)	exp(UROD)	-1
taof(MYC)	exp(PHGDH)	1
taof(MYC)	exp(GGH)	1
taof(MYC)	exp(PAPSS2)	-1
taof(MYC)	exp(NOLC1)	1
taof(MYC)	exp(NR1D1)	1
taof(MYC)	exp(STAT2)	-1
taof(MYC)	exp(BMP6)	1
taof(MYC)	exp(PSMB4)	-1
taof(MYC)	exp(PLD1)	-1
taof(MYC)	exp(ATP6V1F)	1
taof(MYC)	exp(MED19)	-1
taof(MYC)	exp(EIF4EBP1)	1
taof(MYC)	exp(CSRP2)	1
taof(MYC)	exp(PFKL)	1
taof(MYC)	exp(PDX1)	-1
taof(MYC)	exp(NUP93)	1
taof(MYC)	exp(RARS)	1
taof(MYC)	exp(ACADVL)	-1
taof(MYC)	exp(KIT)	-1
taof(MYC)	exp(BID)	1
taof(MYC)	exp(CLEC10A)	-1
taof(MYC)	exp(G6PC3)	1
taof(MYC)	exp(GADD45A)	-1
taof(MYC)	exp(MFSD2)	1
taof(MYC)	exp(HK2)	1
taof(MYC)	exp(DHX37)	1
taof(MYC)	exp(LPHN3)	-1
taof(MYC)	exp(PDGFRA)	-1
taof(MYC)	exp(ZIC2)	1
taof(MYC)	exp(FXR1)	-1
taof(MYC)	exp(NAP1L1)	1
taof(MYC)	exp(FOXN3)	-1
taof(MYC)	exp(KAT2A)	1
taof(MYC)	exp(PAICS)	1
taof(MYC)	exp(LOC728393)	-1
taof(MYC)	exp(NUDC)	1
taof(MYC)	exp(TOP1)	1
taof(MYC)	exp(SLC23A3)	-1
taof(MYC)	exp(RPL3)	1
taof(MYC)	exp(FBN1)	-1
taof(MYC)	exp(CLU)	-1
taof(MYC)	exp(FKBP5)	1
taof(MYC)	exp(CBX3)	-1
taof(MYC)	exp(SLC35B1)	-1
taof(MYC)	exp(SLC2A4)	-1
taof(MYC)	exp(DNAJC2)	1
taof(MYC)	exp(TIMM17A)	1
taof(MYC)	exp(NDUFB9)	1
taof(MYC)	exp(CYBA)	-1
taof(MYC)	exp(KCNE1L)	-1
taof(MYC)	exp(PLCXD3)	-1
taof(MYC)	exp(EBF1)	-1
taof(MYC)	exp(POLR1B)	1
taof(MYC)	exp(SERPINE1)	1
taof(MYC)	exp(C7orf58)	-1
taof(MYC)	exp(PLAUR)	-1
taof(MYC)	exp(DDX54)	1
taof(MYC)	exp(WDR12)	1
taof(MYC)	exp(ASNS)	1
taof(MYC)	exp(ADRBK1)	-1
taof(MYC)	exp(CASC3)	-1
taof(MYC)	exp(NFKBIL1)	-1
taof(MYC)	exp(ST3GAL4)	1
taof(MYC)	exp(TEAD1)	-1
taof(MYC)	exp(CDH1)	-1
taof(MYC)	exp(PPARGC1B)	1
taof(MYC)	exp(IL1F5)	1
taof(MYC)	exp(PHF21A)	-1
taof(MYC)	exp(KIAA0664)	1
taof(MYC)	exp(SEC14L2)	-1
taof(MYC)	exp(CDC7)	1
taof(MYC)	exp(PRMT8)	-1
taof(MYC)	exp(GAS1)	-1
taof(MYC)	exp(LMX1B)	-1
taof(MYC)	exp(XPO6)	1
taof(MYC)	exp(CDKN1C)	-1
taof(MYC)	exp(PDZD3)	1
taof(MYC)	exp(SNRPB)	-1
taof(MYC)	exp(EXOSC7)	1
taof(MYC)	exp(IFT52)	-1
taof(MYC)	exp(N-PAC)	-1
taof(MYC)	exp(MEIS2)	-1
taof(MYC)	exp(SLC29A2)	1
taof(MYC)	exp(ADCY9)	-1
taof(MYC)	exp(CCNA2)	1
taof(MYC)	exp(SERINC3)	-1
taof(MYC)	exp(SLC38A3)	1
taof(MYC)	exp(PPRC1)	1
taof(MYC)	exp(DKK1)	-1
taof(MYC)	exp(VAMP3)	-1
taof(MYC)	exp(TRIP12)	-1
taof(MYC)	exp(LOC727967)	1
taof(MYC)	exp(ZMAT1)	-1
taof(MYC)	exp(TSC2)	-1
taof(MYC)	exp(FLJ12993)	-1
taof(MYC)	exp(MGST1)	1
taof(MYC)	exp(C5orf13)	-1
taof(MYC)	exp(NGF)	-1
taof(MYC)	exp(CDK4)	1
taof(MYC)	exp(KIAA1586)	-1
taof(MYC)	exp(HDGF)	1
taof(MYC)	exp(ZNF271)	-1
taof(MYC)	exp(CYP2A7)	-1
taof(MYC)	exp(NEB)	1
taof(MYC)	exp(MKI67IP)	1
taof(MYC)	exp(GOLPH3)	-1
taof(MYC)	exp(WDR74)	1
taof(MYC)	exp(SLC2A1)	1
taof(MYC)	exp(ZNF330)	1
taof(MYC)	exp(RRS1)	1
taof(MYC)	exp(IFI30)	1
taof(MYC)	exp(UTP18)	1
taof(MYC)	exp(RPL26)	1
taof(MYC)	exp(PHB2)	1
taof(MYC)	exp(POLR2F)	1
taof(MYC)	exp(RNASE1)	-1
taof(MYC)	exp(ESD)	-1
taof(MYC)	exp(EIF3D)	1
taof(MYC)	exp(ZBP1)	-1
taof(MYC)	exp(NBN)	1
taof(MYC)	exp(TP53)	1
taof(MYC)	exp(HSPA4)	1
taof(MYC)	exp(SI)	-1
taof(MYC)	exp(PRMT1)	1
taof(MYC)	exp(SFRS1)	-1
taof(MYC)	exp(GOLGA3)	-1
taof(MYC)	exp(IARS)	1
taof(MYC)	exp(ABHD9)	1
taof(MYC)	exp(LMO1)	-1
taof(MYC)	exp(PARP1)	1
taof(MYC)	exp(CCT3)	1
taof(MYC)	exp(DOCK10)	-1
taof(MYC)	exp(EIF2S1)	1
taof(MYC)	exp(RXRA)	-1
taof(MYC)	exp(SFXN1)	1
taof(MYC)	exp(CKS2)	1
taof(MYC)	exp(BCL11B)	1
taof(MYC)	exp(TAX1BP1)	-1
taof(MYC)	exp(GCS1)	1
taof(MYC)	exp(FER)	-1
taof(MYC)	exp(E2F3)	1
taof(MYC)	exp(DUSP6)	-1
taof(MYC)	exp(C2orf67)	-1
taof(MYC)	exp(CDC20)	1
taof(MYC)	exp(PAK7)	-1
taof(MYC)	exp(THBS2)	-1
taof(MYC)	exp(C19orf70)	1
taof(MYC)	exp(ALPK3)	-1
taof(MYC)	exp(MYL12A)	-1
taof(MYC)	exp(ATP9A)	-1
taof(MYC)	exp(TLR5)	-1
taof(MYC)	exp(RCC1)	1
taof(MYC)	exp(MRPS26)	1
taof(MYC)	exp(C16orf7)	-1
taof(MYC)	exp(GRK6)	1
taof(MYC)	exp(RRP1)	1
taof(MYC)	exp(TMEFF2)	-1
taof(MYC)	exp(DDX21)	1
taof(MYC)	exp(AIRE)	-1
taof(MYC)	exp(NOP2)	1
taof(MYC)	exp(MCF2)	-1
taof(MYC)	exp(BCAT1)	1
taof(MYC)	exp(SMC4)	1
taof(MYC)	exp(CYFIP2)	-1
taof(MYC)	exp(LOC389842)	1
taof(MYC)	exp(HSPE1)	1
taof(MYC)	exp(METAP1)	1
taof(MYC)	exp(CAD)	1
taof(MYC)	exp(SP8)	-1
taof(MYC)	exp(SNCAIP)	-1
taof(MYC)	exp(NPM1)	1
taof(MYC)	exp(CYP7B1)	-1
taof(MYC)	exp(SLC13A4)	-1
taof(MYC)	exp(SYPL2)	-1
taof(MYC)	exp(ABCA1)	-1
taof(MYC)	exp(RBM8A)	-1
taof(MYC)	exp(RPS24)	1
taof(MYC)	exp(MNT)	1
taof(MYC)	exp(VCAM1)	1
taof(MYC)	exp(MT2A)	1
taof(MYC)	exp(KIAA0391)	-1
taof(MYC)	exp(CHRNB1)	-1
taof(MYC)	exp(FEZ2)	1
taof(MYC)	exp(RBM39)	-1
taof(MYC)	exp(SYNJ1)	-1
taof(MYC)	exp(EFEMP2)	-1
taof(MYC)	exp(TMEM98)	-1
taof(MYC)	exp(ASPA)	-1
taof(MYC)	exp(SLITRK3)	-1
taof(MYC)	exp(EIF4EBP2)	-1
taof(MYC)	exp(C17orf67)	-1
taof(MYC)	exp(OR2W3)	1
taof(MYC)	exp(IDE)	1
taof(MYC)	exp(ERP44)	-1
taof(MYC)	exp(CUL1)	1
taof(MYC)	exp(EFNA1)	-1
taof(MYC)	exp(PSMG2)	1
taof(MYC)	exp(TFAP2D)	-1
taof(MYC)	exp(FKBP2)	-1
taof(MYC)	exp(RAD51AP2)	-1
taof(MYC)	exp(SH3GLB2)	-1
taof(MYC)	exp(CCRL1)	1
taof(MYC)	exp(GDPD2)	-1
taof(MYC)	exp(MBD1)	-1
taof(MYC)	exp(TUBB)	1
taof(MYC)	exp(CARD10)	-1
taof(MYC)	exp(BUB1)	1
taof(MYC)	exp(HERC5)	1
taof(MYC)	exp(INPP1)	1
taof(MYC)	exp(TFAM)	1
taof(MYC)	exp(CDT1)	1
taof(MYC)	exp(XIRP2)	-1
taof(MYC)	exp(MYO1C)	-1
taof(MYC)	exp(SNX17)	-1
taof(MYC)	exp(GPSM1)	-1
taof(MYC)	exp(GTF2H2)	-1
taof(MYC)	exp(ZFP36L1)	-1
taof(MYC)	exp(ADAMTSL1)	-1
taof(MYC)	exp(IDI2)	1
taof(MYC)	exp(EIF1)	1
taof(MYC)	exp(VSTM2B)	-1
taof(MYC)	exp(GRSF1)	1
taof(MYC)	exp(HES5)	1
taof(MYC)	exp(SEMA4A)	-1
taof(MYC)	exp(CYB5R2)	-1
taof(MYC)	exp(PMP22)	-1
taof(MYC)	exp(C22:CTA-250D10.9)	1
taof(MYC)	exp(NDUFAF2)	1
taof(MYC)	exp(PRSS21)	-1
taof(MYC)	exp(CASP1)	-1
taof(MYC)	exp(MGP)	-1
taof(MYC)	exp(OAS1)	-1
taof(MYC)	exp(CSDE1)	-1
taof(MYC)	exp(AQR)	-1
taof(MYC)	exp(A2M)	-1
taof(MYC)	exp(TMPRSS13)	-1
taof(MYC)	exp(PPARA)	-1
taof(MYC)	exp(SGEF)	-1
taof(MYC)	exp(SFRS2)	1
taof(MYC)	exp(EXOSC4)	1
taof(MYC)	exp(DDIT3)	-1
taof(MYC)	exp(HIC1)	1
taof(MYC)	exp(MOBP)	1
taof(MYC)	exp(EGLN1)	1
taof(MYC)	exp(NCL)	1
taof(MYC)	exp(EIF2B1)	1
taof(MYC)	exp(BCL2L1)	-1
taof(MYC)	exp(ANPEP)	-1
taof(MYC)	exp(FDPS)	-1
taof(MYC)	exp(RLN3)	1
taof(MYC)	exp(SARS)	-1
taof(MYC)	exp(CBX5)	-1
taof(MYC)	exp(QSOX1)	-1
taof(MYC)	exp(LRRN1)	-1
taof(MYC)	exp(SPARC)	-1
taof(MYC)	exp(RSL1D1)	1
taof(MYC)	exp(NCAM1)	-1
taof(MYC)	exp(TMEM97)	1
taof(MYC)	exp(PRRG2)	-1
taof(MYC)	exp(DNAJB1)	1
taof(MYC)	exp(BRCA1)	1
taof(MYC)	exp(COL6A3)	-1
taof(MYC)	exp(KIF6)	1
taof(MYC)	exp(ABCB1)	-1
taof(MYC)	exp(COCH)	-1
taof(MYC)	exp(FTH1)	-1
taof(MYC)	exp(MEOX2)	-1
taof(MYC)	exp(TNFRSF10B)	1
taof(MYC)	exp(LOC441864)	-1
taof(MYC)	exp(JOSD1)	1
taof(MYC)	exp(FLJ20184)	-1
taof(MYC)	exp(BRMS1)	-1
taof(MYC)	exp(RPS16)	1
taof(MYC)	exp(POLA2)	1
taof(MYC)	exp(GMIP)	1
taof(MYC)	exp(EBNA1BP2)	1
taof(MYC)	exp(ATPIF1)	1
taof(MYC)	exp(FBXO22)	-1
taof(MYC)	exp(SMS)	1
taof(MYC)	exp(OR10AG1)	-1
taof(MYC)	exp(LINGO3)	1
taof(MYC)	exp(CDKN2B)	-1
taof(MYC)	exp(C6orf62)	-1
taof(MYC)	exp(TYSND1)	1
taof(MYC)	exp(C6orf108)	1
taof(MYC)	exp(RAB11FIP5)	1
taof(MYC)	exp(DNAJC6)	1
taof(MYC)	exp(LTA4H)	-1
taof(MYC)	exp(ELOVL6)	1
taof(MYC)	exp(BLMH)	1
taof(MYC)	exp(ODZ1)	-1
taof(MYC)	exp(BCL2L11)	1
taof(MYC)	exp(AHSG)	-1
taof(MYC)	exp(MSH6)	1
taof(MYC)	exp(SLC28A2)	-1
taof(MYC)	exp(KIAA0774)	-1
taof(MYC)	exp(LYL1)	-1
taof(MYC)	exp(HIVEP2)	-1
taof(MYC)	exp(IL15RA)	1
taof(MYC)	exp(IL12RB1)	1
taof(MYC)	exp(ADPGK)	1
taof(MYC)	exp(C6orf136)	1
taof(MYC)	exp(CFI)	1
taof(MYC)	exp(GAMT)	1
taof(MYC)	exp(ATG9B)	1
taof(MYC)	exp(SGSH)	-1
taof(MYC)	exp(TXNIP)	1
taof(MYC)	exp(EIF4G1)	1
taof(MYC)	exp(THY1)	-1
taof(MYC)	exp(GRWD1)	1
taof(MYC)	exp(RABAC1)	-1
taof(MYC)	exp(CKS1B)	1
taof(MYC)	exp(SFXN3)	-1
taof(MYC)	exp(KIAA0644)	-1
taof(MYC)	exp(ADH7)	-1
taof(MYC)	exp(SLC19A1)	1
taof(MYC)	exp(GFRA3)	-1
taof(MYC)	exp(CHP)	-1
taof(MYC)	exp(CDC25A)	1
taof(MYC)	exp(ZNF234)	-1
taof(MYC)	exp(ARFGAP2)	-1
taof(MYC)	exp(GLRA2)	-1
taof(MYC)	exp(NUAK1)	-1
taof(MYC)	exp(SYCP3)	1
taof(MYC)	exp(EPHB6)	-1
taof(MYC)	exp(HNRNPD)	1
taof(MYC)	exp(SLC10A4)	1
taof(MYC)	exp(LXN)	-1
taof(MYC)	exp(RP4-692D3.1)	1
taof(MYC)	exp(GSTO1)	1
taof(MYC)	exp(MPHOSPH10)	1
taof(MYC)	exp(GPM6A)	-1
taof(MYC)	exp(TNNT3)	-1
taof(MYC)	exp(DKC1)	1
taof(MYC)	exp(RAB9B)	-1
taof(MYC)	exp(ATP6V1C2)	1
taof(MYC)	exp(PC)	1
taof(MYC)	exp(ASCL2)	1
taof(MYC)	exp(F2R)	-1
taof(MYC)	exp(HN1)	1
taof(MYC)	exp(EHD2)	-1
taof(MYC)	exp(CLEC3B)	-1
taof(MYC)	exp(UTP14A)	1
taof(MYC)	exp(SNHG3-RCC1)	1
taof(MYC)	exp(EIF1AY)	-1
taof(MYC)	exp(GAD1)	-1
taof(MYC)	exp(SFRS5)	-1
taof(MYC)	exp(PIK3C3)	-1
taof(MYC)	exp(PMEPA1)	-1
taof(MYC)	exp(SDC1)	1
taof(MYC)	exp(FKBP10)	-1
taof(MYC)	exp(PES1)	1
taof(MYC)	exp(LDLR)	-1
taof(MYC)	exp(CCL2)	-1
taof(MYC)	exp(MT3)	-1
taof(MYC)	exp(STMN1)	1
taof(MYC)	exp(PELP1)	1
taof(MYC)	exp(MMP7)	1
taof(MYC)	exp(FAS)	1
taof(MYC)	exp(COL1A2)	-1
taof(MYC)	exp(GRINA)	-1
taof(MYC)	exp(PIAS1)	1
taof(MYC)	exp(PER2)	1
taof(MYC)	exp(PSAT1)	1
taof(MYC)	exp(POLD1)	1
taof(MYC)	exp(MINA)	1
taof(MYC)	exp(MRPL23)	1
taof(MYC)	exp(SAA2)	1
taof(MYC)	exp(SET)	1
taof(MYC)	exp(CDCA8)	1
taof(MYC)	exp(TP53INP2)	-1
taof(MYC)	exp(CDK6)	1
taof(MYC)	exp(ATR)	1
taof(MYC)	exp(SPTAN1)	-1
taof(MYC)	exp(ZBBX)	-1
taof(MYC)	exp(NAT10)	-1
taof(MYC)	exp(TIMM10)	1
taof(MYC)	exp(FOXD3)	-1
taof(MYC)	exp(MXD4)	-1
taof(MYC)	exp(EXOSC5)	1
taof(MYC)	exp(WWC1)	1
taof(MYC)	exp(PPAT)	1
taof(MYC)	exp(SLC25A42)	1
taof(MYC)	exp(ARTN)	-1
taof(MYC)	exp(ST5)	-1
taof(MYC)	exp(NAMPT)	1
taof(MYC)	exp(EIF3G)	1
taof(MYC)	exp(FBP1)	-1
taof(MYC)	exp(TIMM8A)	1
taof(MYC)	exp(SCEL)	1
taof(MYC)	exp(SLCO1B3)	-1
taof(MYC)	exp(CYR61)	1
taof(MYC)	exp(UCP3)	1
taof(MYC)	exp(EGR1)	-1
taof(MYC)	exp(ITGB5)	-1
taof(MYC)	exp(PNO1)	1
taof(MYC)	exp(ANO1)	-1
taof(MYC)	exp(AKAP1)	1
taof(MYC)	exp(GTPBP1)	-1
taof(MYC)	exp(AARS)	-1
taof(MYC)	exp(RAB13)	-1
taof(MYC)	exp(FCRL4)	-1
taof(MYC)	exp(TFRC)	1
taof(MYC)	exp(RPS3)	1
taof(MYC)	exp(EI24)	1
taof(MYC)	exp(ULBP1)	-1
taof(MYC)	exp(ERBB2)	-1
taof(MYC)	exp(MYCT1)	1
taof(MYC)	exp(LDHB)	1
taof(MYC)	exp(GBP6)	-1
taof(MYC)	exp(FLT4)	-1
taof(MYC)	exp(MFAP1)	-1
taof(MYC)	exp(ZNF304)	-1
taof(MYC)	exp(CCND3)	1
taof(MYC)	exp(SGOL2)	1
taof(MYC)	exp(OR10A5)	-1
taof(MYC)	exp(SETD6)	1
taof(MYC)	exp(RUSC1)	-1
taof(MYC)	exp(CLCN5)	1
taof(MYC)	exp(FSCN1)	-1
taof(MYC)	exp(NME2)	1
taof(MYC)	exp(GATA3)	-1
taof(MYC)	exp(GPR177)	-1
taof(MYC)	exp(FGFR1)	-1
taof(MYC)	exp(GPR27)	1
taof(MYC)	exp(ALB)	-1
taof(MYC)	exp(NOP56)	1
taof(MYC)	exp(COL14A1)	-1
taof(MYC)	exp(SNRPD2)	1
taof(MYC)	exp(FZD1)	-1
taof(MYC)	exp(HPDL)	1
taof(MYC)	exp(RPL5)	1
taof(MYC)	exp(NFKB2)	-1
taof(MYC)	exp(TCN1)	1
taof(MYC)	exp(PLEKHG1)	-1
taof(MYC)	exp(AKAP8)	1
taof(MYC)	exp(FCGBP)	-1
taof(MYC)	exp(CDC42EP4)	-1
taof(MYC)	exp(GRIK3)	-1
taof(MYC)	exp(TWISTNB)	-1
taof(MYC)	exp(PRPS1)	-1
taof(MYC)	exp(EIF3B)	1
taof(MYC)	exp(MKI67)	1
taof(MYC)	exp(SGK1)	-1
taof(MYC)	exp(GPR116)	-1
taof(MYC)	exp(MFRP)	1
taof(MYC)	exp(FASN)	1
taof(MYC)	exp(NPR3)	1
taof(MYC)	exp(RPL23)	1
taof(MYC)	exp(COL4A1)	-1
taof(MYC)	exp(TBC1D4)	1
taof(MYC)	exp(IREB2)	1
taof(MYC)	exp(S100A6)	-1
taof(MYC)	exp(ZNF821)	-1
taof(MYC)	exp(CDK7)	1
taof(MYC)	exp(HELLS)	1
taof(MYC)	exp(CYP26B1)	1
taof(MYC)	exp(THOC5)	-1
taof(MYC)	exp(MAN2A1)	-1
taof(MYC)	exp(IER3)	-1
taof(MYC)	exp(ARG2)	-1
taof(MYC)	exp(DDX11)	-1
taof(MYC)	exp(RPL35)	1
taof(MYC)	exp(SEZ6)	1
taof(MYC)	exp(GBP2)	-1
taof(MYC)	exp(SPACA1)	-1
taof(MYC)	exp(RTP4)	-1
taof(MYC)	exp(DDX50)	1
taof(MYC)	exp(YWHAE)	1
taof(MYC)	exp(HSP90AA1)	1
taof(MYC)	exp(LAIR2)	-1
taof(MYC)	exp(FTL)	-1
taof(MYC)	exp(AMOT)	-1
taof(MYC)	exp(ARG1)	-1
taof(MYC)	exp(RPL32)	1
taof(MYC)	exp(ANXA10)	-1
taof(MYC)	exp(LUM)	-1
taof(MYC)	exp(TRMT5)	1
taof(MYC)	exp(CALU)	1
taof(MYC)	exp(NKX2-4)	1
taof(MYC)	exp(LAMB2)	-1
taof(MYC)	exp(UGT1A1)	1
taof(MYC)	exp(PEX14)	-1
taof(MYC)	exp(NCOA3)	-1
taof(MYC)	exp(RNF149)	1
taof(MYC)	exp(RPIA)	1
taof(MYC)	exp(POLR2H)	1
taof(MYC)	exp(NUP85)	1
taof(MYC)	exp(CLINT1)	-1
taof(MYC)	exp(PHOX2A)	1
taof(MYC)	exp(MTHFD1)	-1
taof(MYC)	exp(CDCA7)	1
taof(MYC)	exp(PFKP)	1
taof(MYC)	exp(TH1L)	-1
taof(MYC)	exp(COL5A1)	-1
taof(MYC)	exp(RPL36A)	1
taof(MYC)	exp(EFNB2)	-1
taof(MYC)	exp(CRIP1)	-1
taof(MYC)	exp(ADHFE1)	1
taof(MYC)	exp(PDYN)	-1
taof(MYC)	exp(GJB3)	1
taof(MYC)	exp(ITGB1)	-1
taof(MYC)	exp(PCLO)	-1
taof(MYC)	exp(SCN3A)	-1
taof(MYC)	exp(ATP5S)	-1
taof(MYC)	exp(GGTLC1)	-1
taof(MYC)	exp(SERPINH1)	-1
taof(MYC)	exp(CABLES1)	1
taof(MYC)	exp(LYZ)	-1
taof(MYC)	exp(PDGFRB)	-1
taof(MYC)	exp(PDDC1)	1
taof(MYC)	exp(C1orf88)	1
taof(MYC)	exp(OLA1)	1
taof(MYC)	exp(P4HA2)	-1
taof(MYC)	exp(TGFBI)	-1
taof(MYC)	exp(C17orf58)	-1
taof(MYC)	exp(NPW)	1
taof(MYC)	exp(CCT5)	-1
taof(MYC)	exp(OLIG3)	-1
taof(MYC)	exp(DPEP3)	-1
taof(MYC)	exp(SNRNP200)	1
taof(MYC)	exp(PCDH17)	-1
taof(MYC)	exp(TMPRSS2)	-1
taof(MYC)	exp(SLC6A15)	1
taof(MYC)	exp(SFMBT1)	-1
taof(MYC)	exp(SLIT1)	-1
taof(MYC)	exp(SLC38A5)	-1
taof(MYC)	exp(KIAA0564)	-1
taof(MYC)	exp(FBL)	1
taof(MYC)	exp(CTNNA1)	-1
taof(MYC)	exp(TRAP1)	1
taof(MYC)	exp(THBS4)	-1
taof(MYC)	exp(NFE2L1)	-1
taof(MYC)	exp(WDR64)	-1
taof(MYC)	exp(HIST1H2AD)	-1
taof(MYC)	exp(CDH15)	1
taof(MYC)	exp(RYR3)	-1
taof(MYC)	exp(NDC80)	1
taof(MYC)	exp(DDAH2)	-1
taof(MYC)	exp(SEC23B)	-1
taof(MYC)	exp(ID2)	1
taof(MYC)	exp(GGT1)	1
taof(MYC)	exp(UMPS)	1
taof(MYC)	exp(ST8SIA2)	-1
taof(MYC)	exp(PRKACB)	1
taof(MYC)	exp(CCT6A)	1
taof(MYC)	exp(SHMT2)	1
taof(MYC)	exp(HRAS)	-1
taof(MYC)	exp(STRN)	-1
taof(MYC)	exp(DGAT2)	1
taof(MYC)	exp(RRM2B)	-1
taof(MYC)	exp(PODXL)	-1
taof(MYC)	exp(NARS)	-1
taof(MYC)	exp(UXT)	-1
taof(MYC)	exp(LAIR1)	-1
taof(MYC)	exp(CRYAB)	-1
taof(MYC)	exp(GLT25D1)	1
taof(MYC)	exp(NETO1)	-1
taof(MYC)	exp(SORCS2)	-1
taof(MYC)	exp(SLC7A10)	-1
taof(MYC)	exp(RETSAT)	1
taof(MYC)	exp(HBP1)	-1
taof(MYC)	exp(SGMS2)	-1
taof(MYC)	exp(PAWR)	-1
taof(MYC)	exp(COL3A1)	-1
taof(MYC)	exp(NRCAM)	-1
taof(MYC)	exp(PLS3)	-1
taof(MYC)	exp(CDC2L1)	1
taof(MYC)	exp(PCNT)	1
taof(MYC)	exp(TMEM92)	-1
taof(MYC)	exp(LEFTY2)	1
taof(MYC)	exp(FAM151B)	1
taof(MYC)	exp(DFFB)	1
taof(MYC)	exp(SLC16A1)	1
taof(MYC)	exp(WNT5A)	-1
taof(MYC)	exp(TUBG2)	-1
taof(MYC)	exp(WDR43)	1
taof(MYC)	exp(PLAC1)	1
taof(MYC)	exp(MIF)	1
taof(MYC)	exp(DDX3Y)	-1
taof(MYC)	exp(PMM1)	1
taof(MYC)	exp(L3MBTL)	-1
taof(MYC)	exp(ATP13A4)	-1
taof(MYC)	exp(DPY30)	-1
taof(MYC)	exp(EIF3C)	-1
taof(MYC)	exp(MRPS15)	1
taof(MYC)	exp(GNAI2)	-1
taof(MYC)	exp(CCNE1)	1
taof(MYC)	exp(HLA-DRB5)	1
taof(MYC)	exp(FGF17)	-1
taof(MYC)	exp(CNPY2)	-1
taof(MYC)	exp(WDR55)	1
taof(MYC)	exp(C6orf174)	-1
taof(MYC)	exp(ISYNA1)	1
taof(MYC)	exp(GPI)	1
taof(MYC)	exp(TSFM)	-1
taof(MYC)	exp(SURF6)	1
taof(MYC)	exp(CDC6)	1
taof(MYC)	exp(GART)	1
taof(MYC)	exp(SLC11A1)	-1
taof(MYC)	exp(TXNL4A)	1
taof(MYC)	exp(HDLBP)	-1
taof(MYC)	exp(FOSB)	-1
taof(MYC)	exp(TCF25)	-1
taof(MYC)	exp(DLEU2)	-1
taof(MYC)	exp(SPRR3)	1
taof(MYC)	exp(PSMB11)	-1
taof(MYC)	exp(TRIM5)	-1
taof(MYC)	exp(TFDP1)	1
taof(MYC)	exp(CSF1)	-1
taof(MYC)	exp(BAX)	1
taof(MYC)	exp(THOP1)	1
taof(MYC)	exp(KIAA1305)	-1
taof(MYC)	exp(PAX8)	-1
taof(MYC)	exp(CEACAM21)	-1
taof(MYC)	exp(MCM3)	1
taof(MYC)	exp(DKFZP586H2123)	-1
taof(MYC)	exp(SH3GL1)	-1
taof(MYC)	exp(RPL6)	1
taof(MYC)	exp(ABP1)	-1
taof(MYC)	exp(EDN2)	-1
taof(MYC)	exp(NDUFS1)	1
taof(MYC)	exp(BAG3)	-1
taof(MYC)	exp(SNRPD1)	1
taof(MYC)	exp(NDUFA4L2)	-1
taof(MYC)	exp(ANUBL1)	-1
taof(MYC)	exp(PRIM1)	1
taof(MYC)	exp(ECH1)	1
taof(MYC)	exp(SCARB1)	1
taof(MYC)	exp(XRCC3)	1
taof(MYC)	exp(LRMP)	-1
taof(MYC)	exp(MYLPF)	-1
taof(MYC)	exp(GPR126)	-1
taof(MYC)	exp(EMG1)	1
taof(MYC)	exp(MTHFR)	-1
taof(MYC)	exp(FAM101B)	-1
taof(MYC)	exp(PGM5)	-1
taof(MYC)	exp(AKR1C3)	-1
taof(MYC)	exp(KIAA1680)	-1
taof(MYC)	exp(IFIT1)	-1
taof(MYC)	exp(PHTF2)	1
taof(MYC)	exp(BGN)	-1
taof(MYC)	exp(ARHGEF9)	-1
taof(MYC)	exp(SLC4A2)	-1
taof(MYC)	exp(NPY)	-1
taof(MYC)	exp(NTN1)	-1
taof(MYC)	exp(SFRP1)	-1
taof(MYC)	exp(LGALS1)	-1
taof(MYC)	exp(CMAS)	-1
taof(MYC)	exp(DDX10)	1
taof(MYC)	exp(CLUL1)	-1
taof(MYC)	exp(CACNA1S)	-1
taof(MYC)	exp(AIM1)	1
taof(MYC)	exp(DUSP1)	-1
taof(MYC)	exp(UBE2D2)	1
taof(MYC)	exp(GAR1)	1
taof(MYC)	exp(RUNX1T1)	-1
taof(MYC)	exp(YWHAH)	1
taof(MYC)	exp(HBG1)	1
taof(MYC)	exp(POLR2G)	1
taof(MYC)	exp(COX7A2L)	-1
taof(MYC)	exp(ARHGAP25)	-1
taof(MYC)	exp(SPHKAP)	-1
taof(MYC)	exp(CCDC137)	1
taof(MYC)	exp(DOCK2)	-1
taof(MYC)	exp(MEOX1)	-1
taof(MYC)	exp(DBN1)	-1
taof(MYC)	exp(VWA3B)	-1
taof(MYC)	exp(SMYD2)	1
taof(MYC)	exp(TUBA1C)	1
taof(MYC)	exp(DDX18)	1
taof(MYC)	exp(PPP2R4)	-1
taof(MYC)	exp(SPOCK3)	-1
taof(MYC)	exp(CPNE6)	-1
taof(MYC)	exp(DDR2)	1
taof(MYC)	exp(SLC6A1)	1
taof(MYC)	exp(PAX7)	-1
taof(MYC)	exp(PTMA)	1
taof(MYC)	exp(SHMT1)	1
taof(MYC)	exp(LSM4)	1
taof(MYC)	exp(FOSL1)	1
taof(MYC)	exp(EFHB)	-1
taof(MYC)	exp(ID1)	1
taof(MYC)	exp(C6orf134)	-1
taof(MYC)	exp(SMN1)	1
taof(MYC)	exp(PIGF)	-1
taof(MYC)	exp(MX1)	-1
taof(MYC)	exp(PCDH8)	-1
taof(MYC)	exp(LRRN2)	-1
taof(MYC)	exp(HS6ST1)	-1
taof(MYC)	exp(HSPA14)	1
taof(MYC)	exp(BXDC5)	1
taof(MYC)	exp(UBXN1)	1
taof(MYC)	exp(ADAM23)	-1
taof(MYC)	exp(TMSB4X)	-1
taof(MYC)	exp(EEF1G)	1
taof(MYC)	exp(LAMP2)	-1
taof(MYC)	exp(RGS5)	1
taof(MYC)	exp(GGT5)	1
taof(MYC)	exp(PNMA5)	-1
taof(MYC)	exp(ST6GALNAC4)	1
taof(MYC)	exp(EXOSC8)	-1
taof(MYC)	exp(IGF2R)	-1
taof(MYC)	exp(CDC25C)	1
taof(MYC)	exp(WRN)	1
taof(MYC)	exp(AKAP14)	-1
taof(MYC)	exp(ACER2)	1
taof(MYC)	exp(JTB)	1
taof(MYC)	exp(AMN)	1
taof(MYC)	exp(SPAST)	-1
taof(MYC)	exp(SLCO3A1)	-1
taof(MYC)	exp(CTSB)	-1
taof(MYC)	exp(TCERG1)	1
taof(MYC)	exp(SOX6)	-1
taof(MYC)	exp(MS4A7)	-1
taof(MYC)	exp(DNER)	-1
taof(MYC)	exp(GEM)	-1
taof(MYC)	exp(FAM148A)	1
taof(MYC)	exp(CDH9)	-1
taof(MYC)	exp(OXCT1)	-1
taof(MYC)	exp(COPS5)	-1
taof(MYC)	exp(MTERF)	-1
taof(MYC)	exp(C19orf2)	1
taof(MYC)	exp(RPL36AP8)	1
taof(MYC)	exp(SYT12)	1
taof(MYC)	exp(IMP3)	1
taof(MYC)	exp(KRT8P12)	1
taof(MYC)	exp(KIAA0913)	-1
taof(MYC)	exp(HLA-A)	-1
taof(MYC)	exp(HSPA9)	1
taof(MYC)	exp(INPP4B)	-1
taof(MYC)	exp(GRPEL1)	1
taof(MYC)	exp(MXI1)	1
taof(MYC)	exp(SKIL)	-1
taof(MYC)	exp(COL4A3)	1
taof(MYC)	exp(KAT2B)	1
taof(MYC)	exp(IFRD2)	1
taof(MYC)	exp(BMI1)	1
taof(MYC)	exp(SNRPC)	1
taof(MYC)	exp(SPESP1)	-1
taof(MYC)	exp(DFFA)	-1
taof(MYC)	exp(DDB2)	-1
taof(MYC)	exp(GAPDH)	1
taof(MYC)	exp(ANP32B)	1
taof(MYC)	exp(HSPH1)	1
taof(MYC)	exp(CTGF)	-1
taof(MYC)	exp(LCN8)	-1
taof(MYC)	exp(TIE1)	-1
taof(MYC)	exp(ADAMTS17)	1
taof(MYC)	exp(MDN1)	1
taof(MYC)	exp(TMCC1)	-1
taof(MYC)	exp(MYBPH)	-1
taof(MYC)	exp(AQP9)	-1
taof(MYC)	exp(GRIK1)	1
taof(MYC)	exp(TIMM23)	1
taof(MYC)	exp(RAD51)	-1
taof(MYC)	exp(BZW2)	1
taof(MYC)	exp(ENTPD7)	-1
taof(MYC)	exp(BST1)	-1
taof(MYC)	exp(DUSP2)	1
taof(MYC)	exp(RTN3)	-1
taof(MYC)	exp(SRM)	1
taof(MYC)	exp(UBE2R2)	-1
taof(MYC)	exp(NDRG1)	-1
taof(MYC)	exp(FHAD1)	1
taof(MYC)	exp(RANBP1)	1
taof(MYC)	exp(EGFL7)	-1
taof(MYC)	exp(PDZK1IP1)	-1
taof(MYC)	exp(EIF3J)	1
taof(MYC)	exp(DNTT)	-1
taof(MYC)	exp(HIST1H2BF)	-1
taof(MYC)	exp(DHFR)	1
taof(MYC)	exp(KCTD8)	-1
taof(MYC)	exp(HOXB1)	-1
taof(MYC)	exp(TMEM30A)	-1
taof(MYC)	exp(ADAMTS9)	-1
taof(MYC)	exp(SMC1B)	-1
taof(MYC)	exp(IMP4)	1
taof(MYC)	exp(IFI35)	-1
taof(MYC)	exp(DDX5)	-1
taof(MYC)	exp(BXDC1)	1
taof(MYC)	exp(CRELD2)	-1
taof(MYC)	exp(AFF1)	-1
taof(MYC)	exp(SAMD9L)	-1
taof(MYC)	exp(ATP5G3)	1
taof(MYC)	exp(CRAT)	-1
taof(MYC)	exp(HSPA1A)	1
taof(MYC)	exp(ANAPC5)	-1
taof(MYC)	exp(JAG2)	1
taof(MYC)	exp(IRF9)	1
taof(MYC)	exp(BOP1)	1
taof(MYC)	exp(EIF4A1)	1
taof(MYC)	exp(RFC1)	1
taof(MYC)	exp(EGFL6)	-1
taof(MYC)	exp(PLA1A)	-1
taof(MYC)	exp(VARS)	1
taof(MYC)	exp(CD48)	-1
taof(MYC)	exp(PRKG1)	-1
taof(MYC)	exp(ACTR3)	-1
taof(MYC)	exp(TRIM47)	1
taof(MYC)	exp(DAD1)	-1
taof(MYC)	exp(VTN)	-1
taof(MYC)	exp(ASS1)	1
taof(MYC)	exp(APOB)	-1
taof(MYC)	exp(LRRFIP1)	-1
taof(MYC)	exp(AQP1)	-1
taof(MYC)	exp(STXBP2)	-1
taof(MYC)	exp(COMMD9)	1
taof(MYC)	exp(GPX6)	1
taof(MYC)	exp(PVRL3)	-1
taof(MYC)	exp(ACO1)	1
taof(MYC)	exp(RRP1B)	1
taof(MYC)	exp(CTPS)	1
taof(MYC)	exp(DDX51)	1
taof(MYC)	exp(FOXA3)	-1
taof(MYC)	exp(FCGRT)	-1
taof(MYC)	exp(PROK2)	1
taof(MYC)	exp(EIF5A)	1
taof(MYC)	exp(C4orf35)	-1
taof(MYC)	exp(C14orf2)	1
taof(MYC)	exp(KLF2)	-1
taof(MYC)	exp(FGF9)	-1
taof(MYC)	exp(UNG)	1
taof(MYC)	exp(CYCS)	1
taof(MYC)	exp(ENO1)	1
taof(MYC)	exp(STX18)	-1
taof(MYC)	exp(DYNC1H1)	1
taof(MYC)	exp(PDIA5)	1
taof(MYC)	exp(RGS12)	-1
taof(MYC)	exp(LAP3)	1
taof(MYC)	exp(HINT1)	-1
taof(MYC)	exp(CACNB3)	-1
taof(MYC)	exp(RPS19)	1
taof(MYC)	exp(HSPA1B)	1
taof(MYC)	exp(TNC)	-1
taof(MYC)	exp(TRIM6-TRIM34)	-1
taof(MYC)	exp(ITGB8)	-1
taof(MYC)	exp(CXorf30)	-1
taof(MYC)	exp(EZH2)	1
taof(MYC)	exp(NOP58)	1
taof(MYC)	exp(C10orf59)	-1
taof(MYC)	exp(TM4SF1)	-1
taof(MYC)	exp(TBRG1)	-1
taof(MYC)	exp(ARHGEF2)	-1
taof(MYC)	exp(UBE2C)	-1
taof(MYC)	exp(TFAP4)	1
taof(MYC)	exp(RUVBL2)	1
taof(MYC)	exp(DNAH8)	-1
taof(MYC)	exp(DGAT1)	-1
taof(MYC)	exp(CRISP3)	-1
taof(MYC)	exp(SMN2)	1
taof(MYC)	exp(CEBPA)	-1
taof(MYC)	exp(PAX3)	1
taof(MYC)	exp(NXT1)	-1
taof(MYC)	exp(GCLM)	1
taof(MYC)	exp(DERL2)	-1
taof(MYC)	exp(CCNB1)	1
taof(MYC)	exp(CAPS2)	-1
taof(MYC)	exp(F5)	-1
taof(MYC)	exp(KRAS)	-1
taof(MYC)	exp(ACYP2)	-1
taof(MYC)	exp(CAST)	-1
taof(MYC)	exp(ADD1)	-1
taof(MYC)	exp(GPR112)	-1
taof(MYC)	exp(YARS)	-1
taof(MYC)	exp(SLC37A4)	1
taof(MYC)	exp(KIAA0240)	-1
taof(MYC)	exp(METTL1)	-1
taof(MYC)	exp(HNRNPA2B1)	-1
taof(MYC)	exp(CCDC81)	1
taof(MYC)	exp(FAM69B)	1
taof(MYC)	exp(OLAH)	1
taof(MYC)	exp(BBX)	-1
taof(MYC)	exp(MYC)	-1
taof(MYC)	exp(CYSLTR2)	-1
taof(MYC)	exp(LSM7)	1
taof(MYC)	exp(NFIL3)	-1
taof(MYC)	exp(FBLN5)	-1
taof(MYC)	exp(NOL10)	1
taof(MYC)	exp(CHRM3)	-1
taof(MYC)	exp(EEF1D)	1
taof(MYC)	exp(NAGLU)	-1
taof(MYC)	exp(TCEB2)	-1
taof(MYC)	exp(EIF3A)	-1
taof(MYC)	exp(SQRDL)	-1
taof(MYC)	exp(NR2F1)	1
taof(MYC)	exp(FMN2)	-1
taof(MYC)	exp(VHL)	-1
taof(MYC)	exp(ZNF193)	-1
taof(MYC)	exp(TNFSF12-TNFSF13)	-1
taof(MYC)	exp(TNNI2)	-1
taof(MYC)	exp(CPS1)	-1
taof(MYC)	exp(OR5L2)	1
taof(MYC)	exp(RNASEH2C)	1
taof(MYC)	exp(NUP155)	-1
taof(MYC)	exp(DAP)	-1
taof(MYC)	exp(LAMC2)	-1
taof(MYC)	exp(RPS6KL1)	1
taof(MYC)	exp(IRF7)	-1
taof(MYC)	exp(ZNF451)	-1
taof(MYC)	exp(PPIF)	1
taof(MYC)	exp(METAP2)	1
taof(MYC)	exp(CCND2)	1
taof(MYC)	exp(COL15A1)	-1
taof(MYC)	exp(PRDX3)	1
taof(MYC)	exp(MCM5)	1
taof(MYC)	exp(CD47)	-1
taof(MYC)	exp(XPO1)	1
taof(MYC)	exp(GCSH)	1
taof(MYC)	exp(GNG11)	-1
taof(MYC)	exp(ZMAT4)	-1
taof(MYC)	exp(CYTL1)	-1
taof(MYC)	exp(MORC1)	-1
taof(MYC)	exp(NAP5)	-1
taof(MYC)	exp(RCAN2)	-1
taof(MYC)	exp(C1QBP)	1
taof(MYC)	exp(RBBP4)	-1
taof(MYC)	exp(CAV1)	-1
taof(MYC)	exp(RUVBL1)	1
taof(MYC)	exp(BIRC3)	1
taof(MYC)	exp(EFTUD2)	1
taof(MYC)	exp(PRSS23)	1
taof(MYC)	exp(HSPA8)	1
taof(MYC)	exp(FABP5)	1
taof(MYC)	exp(THRAP3)	-1
taof(MYC)	exp(APP)	-1
taof(MYC)	exp(FN1)	-1
taof(MYC)	exp(ECM1)	1
taof(MYC)	exp(NCKAP1L)	-1
taof(MYC)	exp(PTPRJ)	-1
taof(MYC)	exp(PDK1)	1
taof(MYC)	exp(MDM2)	-1
taof(MYC)	exp(NOTCH3)	-1
taof(MYC)	exp(GALNTL1)	1
taof(MYC)	exp(AHCY)	1
taof(MYC)	exp(CYP2S1)	-1
taof(MYC)	exp(IL5RA)	1
taof(MYC)	exp(RPL4)	1
taof(MYC)	exp(GRAMD1C)	-1
taof(MYC)	exp(FKBP11)	1
taof(MYC)	exp(METTL9)	1
taof(MYC)	exp(LAMB3)	-1
taof(MYC)	exp(ILDR2)	-1
taof(MYC)	exp(INHBA)	-1
taof(MYC)	exp(PYCR1)	-1
taof(MYC)	exp(PKM2)	-1
taof(MYC)	exp(FAM129A)	-1
taof(MYC)	exp(UQCR)	-1
taof(MYC)	exp(RRP15)	1
taof(MYC)	exp(DLL3)	-1
taof(MYC)	exp(HMGA1)	1
taof(MYC)	exp(RAET1E)	1
taof(MYC)	exp(C6orf66)	1
taof(MYC)	exp(TXLNB)	-1
taof(MYC)	exp(CA12)	1
taof(MYC)	exp(CDKN1A)	-1
taof(MYC)	exp(PA2G4)	1
taof(MYC)	exp(FGF10)	-1
taof(MYC)	exp(EIF4B)	-1
taof(MYC)	exp(PPP1R15A)	-1
taof(MYC)	exp(RP13-102H20.1)	-1
taof(MYC)	exp(CLNS1A)	1
taof(MYC)	exp(ADIPOQ)	-1
taof(MYC)	exp(EIF5)	1
taof(MYC)	exp(HTR4)	1
taof(MYC)	exp(PFKM)	1
taof(MYC)	exp(RPS12)	-1
taof(MYC)	exp(TERT)	1
taof(MYC)	exp(VAT1L)	-1
taof(MYC)	exp(NUTF2)	1
taof(MYC)	exp(LOC401097)	1
taof(MYC)	exp(SMYD5)	1
taof(MYC)	exp(RASA3)	1
taof(MYC)	exp(STXBP1)	-1
taof(MYC)	exp(COL5A2)	-1
taof(MYC)	exp(TRAF2)	1
taof(MYC)	exp(FST)	-1
taof(MYC)	exp(WDSOF1)	1
taof(MYC)	exp(PDE4DIP)	-1
taof(MYC)	exp(KLRG2)	1
taof(MYC)	exp(KLK10)	-1
taof(MYC)	exp(SLC19A3)	-1
taof(MYC)	exp(VWA5A)	-1
taof(MYC)	exp(NKPD1)	1
taof(MYC)	exp(FAM62A)	-1
taof(MYC)	exp(SEPT4)	-1
taof(MYC)	exp(SOD2)	1
taof(MYC)	exp(GCLC)	1
taof(MYC)	exp(FLJ77644)	-1
taof(MYC)	exp(DYNC1I1)	-1
taof(MYC)	exp(PDLIM7)	-1
taof(MYC)	exp(HESX1)	1
taof(MYC)	exp(EFCAB1)	-1
taof(MYC)	exp(ARL4D)	-1
taof(MYC)	exp(WWC2)	-1
taof(MYC)	exp(ANKRD22)	-1
taof(MYC)	exp(STAB1)	1
taof(MYC)	exp(PDXK)	1
taof(MYC)	exp(ADSL)	1
taof(MYC)	exp(ACSL4)	1
taof(MYC)	exp(CLDN11)	1
taof(MYC)	exp(FGL2)	-1
taof(MYC)	exp(GPC1)	-1
taof(MYC)	exp(ADAMTS4)	-1
taof(MYC)	exp(TOPBP1)	1
taof(MYC)	exp(CXXC1)	-1
taof(MYC)	exp(TIMP2)	-1
taof(MYC)	exp(TIPIN)	1
taof(MYC)	exp(PRAGMIN)	-1
taof(MYC)	exp(MYBBP1A)	1
taof(MYC)	exp(PRDM8)	-1
taof(MYC)	exp(STIP1)	1
taof(MYC)	exp(C9orf23)	-1
taof(MYC)	exp(RPLP2)	1
taof(MYC)	exp(CLDN7)	-1
taof(MYC)	exp(SNRPB2)	-1
taof(MYC)	exp(G0S2)	1
taof(MYC)	exp(NRXN1)	-1
taof(MYC)	exp(EID1)	-1
taof(MYC)	exp(ODC1)	1
taof(MYC)	exp(IPO4)	1
taof(TP53)	exp(NBL1)	-1
taof(TP53)	exp(CDCA3)	1
taof(TP53)	exp(CD9)	-1
taof(TP53)	exp(CA3)	-1
taof(TP53)	exp(COL11A1)	1
taof(TP53)	exp(UGCG)	1
taof(TP53)	exp(PTGDS)	-1
taof(TP53)	exp(PIH1D1)	1
taof(TP53)	exp(CDS2)	1
taof(TP53)	exp(LMNB1)	1
taof(TP53)	exp(DMPK)	1
taof(TP53)	exp(DES)	-1
taof(TP53)	exp(CANX)	1
taof(TP53)	exp(TRPM7)	1
taof(TP53)	exp(OVGP1)	1
taof(TP53)	exp(AGT)	1
taof(TP53)	exp(WNT4)	-1
taof(TP53)	exp(EIF6)	-1
taof(TP53)	exp(CENPN)	1
taof(TP53)	exp(FAM29A)	1
taof(TP53)	exp(NNMT)	-1
taof(TP53)	exp(MYL6)	-1
taof(TP53)	exp(RFC3)	1
taof(TP53)	exp(SLC25A17)	1
taof(TP53)	exp(ACY1)	-1
taof(TP53)	exp(NEFL)	1
taof(TP53)	exp(COPS2)	-1
taof(TP53)	exp(RAD54L)	1
taof(TP53)	exp(STEAP3)	1
taof(TP53)	exp(SNAI2)	1
taof(TP53)	exp(ARHGDIG)	1
taof(TP53)	exp(CDK2)	-1
taof(TP53)	exp(PSTPIP2)	1
taof(TP53)	exp(ABCA3)	1
taof(TP53)	exp(PDLIM2)	1
taof(TP53)	exp(SMTN)	1
taof(TP53)	exp(SLC29A1)	-1
taof(TP53)	exp(ESCO2)	1
taof(TP53)	exp(RBL1)	1
taof(TP53)	exp(SLBP)	-1
taof(TP53)	exp(RNASET2)	1
taof(TP53)	exp(KRT17)	1
taof(TP53)	exp(TRIM29)	1
taof(TP53)	exp(RCHY1)	1
taof(TP53)	exp(MOBKL1A)	-1
taof(TP53)	exp(KIFC1)	-1
taof(TP53)	exp(MASTL)	1
taof(TP53)	exp(IGFBP3)	1
taof(TP53)	exp(GNPDA1)	-1
taof(TP53)	exp(LAPTM4A)	1
taof(TP53)	exp(MYB)	-1
taof(TP53)	exp(PICALM)	-1
taof(TP53)	exp(TYMS)	-1
taof(TP53)	exp(CD207)	-1
taof(TP53)	exp(SGCA)	-1
taof(TP53)	exp(SVOP)	1
taof(TP53)	exp(MELK)	-1
taof(TP53)	exp(TACC3)	1
taof(TP53)	exp(CUBN)	1
taof(TP53)	exp(PERP)	1
taof(TP53)	exp(STAT3)	1
taof(TP53)	exp(SLC37A2)	1
taof(TP53)	exp(ANXA4)	1
taof(TP53)	exp(S100A2)	1
taof(TP53)	exp(ANO9)	1
taof(TP53)	exp(PRKCZ)	-1
taof(TP53)	exp(SPIB)	-1
taof(TP53)	exp(CDO1)	-1
taof(TP53)	exp(CSRP3)	-1
taof(TP53)	exp(COL18A1)	-1
taof(TP53)	exp(PIK3R2)	1
taof(TP53)	exp(C17orf56)	-1
taof(TP53)	exp(ATP1B4)	-1
taof(TP53)	exp(PRODH)	1
taof(TP53)	exp(GTF2B)	1
taof(TP53)	exp(PHC2)	1
taof(TP53)	exp(SORL1)	-1
taof(TP53)	exp(RPL30)	1
taof(TP53)	exp(ATAD3A)	1
taof(TP53)	exp(SHC3)	1
taof(TP53)	exp(ARAF)	1
taof(TP53)	exp(CDC25B)	-1
taof(TP53)	exp(APOBEC3B)	1
taof(TP53)	exp(DONSON)	1
taof(TP53)	exp(CYP1B1)	1
taof(TP53)	exp(TOP2B)	-1
taof(TP53)	exp(PEG3)	1
taof(TP53)	exp(MARK1)	1
taof(TP53)	exp(CASP8)	1
taof(TP53)	exp(LBR)	-1
taof(TP53)	exp(WBP11)	1
taof(TP53)	exp(FSD2)	-1
taof(TP53)	exp(SLC2A3)	-1
taof(TP53)	exp(TPP1)	1
taof(TP53)	exp(MCM6)	-1
taof(TP53)	exp(CSPP1)	-1
taof(TP53)	exp(HMMR)	1
taof(TP53)	exp(MYH4)	-1
taof(TP53)	exp(TUBB4)	-1
taof(TP53)	exp(KCTD12)	1
taof(TP53)	exp(HTR1B)	-1
taof(TP53)	exp(RAMP2)	1
taof(TP53)	exp(SEC22C)	-1
taof(TP53)	exp(RND3)	1
taof(TP53)	exp(EFHD1)	-1
taof(TP53)	exp(GPX8)	1
taof(TP53)	exp(SDHC)	1
taof(TP53)	exp(PROM1)	1
taof(TP53)	exp(NDOR1)	1
taof(TP53)	exp(HMGN2)	-1
taof(TP53)	exp(TTC14)	1
taof(TP53)	exp(P4HA1)	-1
taof(TP53)	exp(ITGB1BP2)	-1
taof(TP53)	exp(INMT)	-1
taof(TP53)	exp(TRAF1)	1
taof(TP53)	exp(MT1L)	1
taof(TP53)	exp(ACTA1)	-1
taof(TP53)	exp(LAMA3)	1
taof(TP53)	exp(WWP1)	1
taof(TP53)	exp(UPB1)	-1
taof(TP53)	exp(TTK)	-1
taof(TP53)	exp(ABHD6)	-1
taof(TP53)	exp(SHISA5)	1
taof(TP53)	exp(RAB6C)	1
taof(TP53)	exp(BTBD2)	-1
taof(TP53)	exp(SCN7A)	-1
taof(TP53)	exp(ETV7)	1
taof(TP53)	exp(JUNB)	-1
taof(TP53)	exp(ZIC1)	-1
taof(TP53)	exp(MTPN)	1
taof(TP53)	exp(TMEM38A)	-1
taof(TP53)	exp(SERPINI2)	-1
taof(TP53)	exp(PPM1A)	1
taof(TP53)	exp(MOSPD1)	-1
taof(TP53)	exp(CRMP1)	1
taof(TP53)	exp(ZNF689)	-1
taof(TP53)	exp(SMPX)	-1
taof(TP53)	exp(NGRN)	1
taof(TP53)	exp(MRVI1)	-1
taof(TP53)	exp(EXOSC9)	-1
taof(TP53)	exp(BMP7)	1
taof(TP53)	exp(SREBF1)	-1
taof(TP53)	exp(PGK1)	1
taof(TP53)	exp(SCO2)	1
taof(TP53)	exp(MAFF)	1
taof(TP53)	exp(CASP2)	-1
taof(TP53)	exp(BRCA2)	1
taof(TP53)	exp(AMY2A)	-1
taof(TP53)	exp(TRIP13)	1
taof(TP53)	exp(CLP1)	1
taof(TP53)	exp(ADFP)	1
taof(TP53)	exp(GPR1)	-1
taof(TP53)	exp(ACTL6A)	1
taof(TP53)	exp(MAPK12)	1
taof(TP53)	exp(CDKN1B)	1
taof(TP53)	exp(POLD2)	-1
taof(TP53)	exp(BLCAP)	1
taof(TP53)	exp(RIN1)	1
taof(TP53)	exp(MYOM2)	-1
taof(TP53)	exp(AFP)	-1
taof(TP53)	exp(KLHL26)	1
taof(TP53)	exp(CELSR2)	1
taof(TP53)	exp(PDK2)	-1
taof(TP53)	exp(APOC3)	1
taof(TP53)	exp(TINF2)	1
taof(TP53)	exp(DSTN)	1
taof(TP53)	exp(AADACL1)	1
taof(TP53)	exp(IFI16)	1
taof(TP53)	exp(TGFB1)	1
taof(TP53)	exp(MYPN)	-1
taof(TP53)	exp(ANGPTL2)	1
taof(TP53)	exp(CCNG2)	1
taof(TP53)	exp(ZNF131)	1
taof(TP53)	exp(FOXA1)	1
taof(TP53)	exp(BAI1)	1
taof(TP53)	exp(LDHA)	-1
taof(TP53)	exp(KCNN2)	1
taof(TP53)	exp(GHR)	1
taof(TP53)	exp(KRT18)	1
taof(TP53)	exp(RTEL1)	1
taof(TP53)	exp(HSPB1)	1
taof(TP53)	exp(L3MBTL2)	-1
taof(TP53)	exp(FBXO39)	1
taof(TP53)	exp(SURF1)	1
taof(TP53)	exp(MUT)	-1
taof(TP53)	exp(MAF1)	1
taof(TP53)	exp(BCL2)	-1
taof(TP53)	exp(DUSP5)	1
taof(TP53)	exp(S100A10)	1
taof(TP53)	exp(THBS1)	1
taof(TP53)	exp(CKMT2)	-1
taof(TP53)	exp(AEN)	1
taof(TP53)	exp(KCNK4)	-1
taof(TP53)	exp(SMPDL3B)	1
taof(TP53)	exp(DLG1)	1
taof(TP53)	exp(CMBL)	-1
taof(TP53)	exp(MLF1IP)	1
taof(TP53)	exp(LOC441617)	-1
taof(TP53)	exp(TPBG)	1
taof(TP53)	exp(PPP4R2)	1
taof(TP53)	exp(MFGE8)	1
taof(TP53)	exp(KRT5)	1
taof(TP53)	exp(TDG)	1
taof(TP53)	exp(SYNPO2L)	-1
taof(TP53)	exp(CNN2)	1
taof(TP53)	exp(PDLIM5)	-1
taof(TP53)	exp(SPTBN1)	1
taof(TP53)	exp(CENPH)	1
taof(TP53)	exp(TRIM11)	1
taof(TP53)	exp(MYOT)	-1
taof(TP53)	exp(ASNA1)	1
taof(TP53)	exp(CXCR4)	-1
taof(TP53)	exp(L1CAM)	1
taof(TP53)	exp(SAE1)	1
taof(TP53)	exp(TRIM28)	-1
taof(TP53)	exp(IGFBP4)	-1
taof(TP53)	exp(NOS3)	-1
taof(TP53)	exp(ISCU)	1
taof(TP53)	exp(TPR)	-1
taof(TP53)	exp(BTG2)	1
taof(TP53)	exp(PRKAA2)	-1
taof(TP53)	exp(NDRG2)	-1
taof(TP53)	exp(NOV)	-1
taof(TP53)	exp(NME1)	1
taof(TP53)	exp(KIAA0284)	1
taof(TP53)	exp(KIAA1199)	-1
taof(TP53)	exp(SRGN)	1
taof(TP53)	exp(MYOZ1)	-1
taof(TP53)	exp(WDR68)	1
taof(TP53)	exp(DPYSL3)	1
taof(TP53)	exp(PDRG1)	1
taof(TP53)	exp(MMP9)	1
taof(TP53)	exp(ABHD4)	1
taof(TP53)	exp(NUSAP1)	1
taof(TP53)	exp(ARAP1)	1
taof(TP53)	exp(SPATS2)	1
taof(TP53)	exp(POLR2K)	-1
taof(TP53)	exp(PMS1)	-1
taof(TP53)	exp(TCF3)	-1
taof(TP53)	exp(BBC3)	1
taof(TP53)	exp(INTS6)	-1
taof(TP53)	exp(DCT)	-1
taof(TP53)	exp(MTAP)	1
taof(TP53)	exp(BMP4)	1
taof(TP53)	exp(ELMO1)	1
taof(TP53)	exp(FAM169A)	1
taof(TP53)	exp(PHKB)	-1
taof(TP53)	exp(PTPN2)	1
taof(TP53)	exp(TNMD)	-1
taof(TP53)	exp(INA)	-1
taof(TP53)	exp(PSEN1)	-1
taof(TP53)	exp(KLF9)	1
taof(TP53)	exp(BPHL)	1
taof(TP53)	exp(IL1B)	-1
taof(TP53)	exp(TNFRSF10D)	1
taof(TP53)	exp(CRIM1)	1
taof(TP53)	exp(EXO1)	-1
taof(TP53)	exp(SERPINB5)	1
taof(TP53)	exp(SNUPN)	-1
[truncated: 13,143 more rows]

## Sheet: XenoMetab_Hs_Backbone
Source.Node	Relationship.Type	Target.Node
Polycyclic Aromatic Hydrocarbons	-sub->	Benzo(a)pyrene
NR1I2	-e->	taof(NR1I2)
NFE2L2	-e->	taof(NFE2L2)
Benzo(a)pyrene	=>	taof(AHR)
Diesel exhaust particles	->	taof(AHR)
CYP1A1	-cat->	catof(CYP1A1)
Particulate Matter	-sub->	Polycyclic Aromatic Hydrocarbons
ESR1	-e->	taof(ESR1)
Particulate Matter	-sub->	Soot
Diesel exhaust particles	->	catof(CYP1A2)
BRCA1	->	taof(NFE2L2)
catof(CYP1A1)	->	Reactive Oxygen Species
Polycyclic Aromatic Hydrocarbons	->	taof(AHR)
Polycyclic Aromatic Hydrocarbons	->	catof(CYP1A1)
NR1I2:RXRA	-cc-	NR1I2
CYP1A2	-cat->	catof(CYP1A2)
8-Methyl-IQX	->	taof(AHR)
Indirubin	->	taof(AHR)
Reactive Oxygen Species	->	4-Hydroxy-2-nonenal
BRCA1	=|	taof(ESR1)
Diesel exhaust particles	->	catof(CYP1A1)
Particulate Matter	->	taof(AHR)
AHRR	-|	taof(AHR)
Curcumin	-|	catof(CYP1A1)
ALDH3A1	-cat->	catof(ALDH3A1)
catof(ALDH3A1)	-|	4-Hydroxy-2-nonenal
Diesel exhaust particles	->	Reactive Oxygen Species
NR1I3	-e->	taof(NR1I3)
AHR	-e->	taof(AHR)
Soot	->	taof(AHR)
NR1I2:RXRA	=>	taof(NR1I2)
catof(CYP1A2)	->	Reactive Oxygen Species
Diesel exhaust particles	->	catof(CYP1B1)
Curcumin	-|	catof(CYP1A2)
Polycyclic Aromatic Hydrocarbons	->	catof(CYP1B1)
oxof(CYP2E1)	->	Reactive Oxygen Species
RXRA	-e->	taof(RXRA)
NR1I2:RXRA	-cc-	RXRA
catof(CYP1B1)	->	Reactive Oxygen Species
AHRR	=|	taof(ESR1)
Diesel exhaust particles	->	taof(NFE2L2)
CYP1B1	-cat->	catof(CYP1B1)
taof(AHR)	->	AHRR
taof(ESR1)	->	CYP1A1
taof(NR1I3)	->	CYP1A1
taof(AHR)	=>	CYP1A1
taof(NR1I2)	->	CYP1A1
taof(AHR)	->	ALDH3A1
taof(NFE2L2)	->	ALDH3A1
taof(AHR)	->	CYP1B1
taof(ESR1)	=>	CYP1B1
taof(NR1I2)	->	CYP1A2
taof(AHR)	=>	CYP1A2

## Sheet: XenoMetab_Hs_Downstream
StartNode	nodeLabel	Direction
8-Methyl-IQX	exp(GCLM)	1
8-Methyl-IQX	exp(GSTP1)	1
8-Methyl-IQX	exp(PLK1)	1
8-Methyl-IQX	exp(BTRC)	1
8-Methyl-IQX	exp(GSTA5)	1
8-Methyl-IQX	exp(GPX2)	1
8-Methyl-IQX	exp(GSTM1)	1
8-Methyl-IQX	exp(YWHAB)	1
8-Methyl-IQX	exp(TOP2A)	1
8-Methyl-IQX	exp(GPX3)	1
8-Methyl-IQX	exp(BRCA1)	1
taof(RXRA)	exp(ABCG1)	1
taof(RXRA)	exp(UCP3)	1
taof(RXRA)	exp(PLTP)	1
taof(RXRA)	exp(LPL)	1
taof(RXRA)	exp(ABCC2)	1
taof(RXRA)	exp(SCD)	1
taof(RXRA)	exp(SLCO1B3)	1
taof(RXRA)	exp(PDGFA)	1
taof(RXRA)	exp(HADHA)	-1
taof(RXRA)	exp(MTTP)	1
taof(RXRA)	exp(UCP1)	1
taof(RXRA)	exp(ACOX1)	1
taof(RXRA)	exp(RXRG)	1
taof(RXRA)	exp(ABCB11)	1
taof(RXRA)	exp(CYP3A43)	1
taof(RXRA)	exp(APOC2)	1
taof(RXRA)	exp(CYP3A4)	1
taof(RXRA)	exp(TNF)	1
taof(RXRA)	exp(SREBF1)	1
taof(RXRA)	exp(FABP6)	1
taof(RXRA)	exp(APOE)	1
taof(RXRA)	exp(PCK1)	1
taof(RXRA)	exp(AQP7)	1
taof(RXRA)	exp(ACADM)	1
taof(RXRA)	exp(CYP3A7)	1
taof(RXRA)	exp(APOC3)	1
taof(RXRA)	exp(SCD5)	1
taof(RXRA)	exp(APOA1)	1
taof(RXRA)	exp(NR1H3)	1
taof(RXRA)	exp(PLA2G2A)	1
taof(RXRA)	exp(SERPINA6)	1
taof(RXRA)	exp(PLIN)	1
taof(RXRA)	exp(NR0B2)	1
taof(RXRA)	exp(INSIG1)	1
taof(RXRA)	exp(CYP7A1)	1
taof(RXRA)	exp(ABCA1)	1
taof(RXRA)	exp(PEX11A)	1
taof(RXRA)	exp(CPT1B)	1
taof(RXRA)	exp(APOA2)	1
taof(RXRA)	exp(ME1)	1
NR1I2	exp(CYP3A7)	1
NR1I2	exp(CYP3A43)	1
NR1I2	exp(ABCC3)	1
NR1I2	exp(CYP3A4)	1
NR1I2	exp(ABCC2)	1
NR1I2	exp(SULT2A1)	1
NR1I2	exp(SLCO1B3)	1
NR1I2	exp(CYP7A1)	-1
Soot	exp(CDCA3)	1
Soot	exp(NOL8)	-1
Soot	exp(HECW2)	-1
Soot	exp(PLCB4)	-1
Soot	exp(DDX6)	-1
Soot	exp(UBTF)	1
Soot	exp(H2AFX)	1
Soot	exp(ADAM8)	1
Soot	exp(EGR1)	1
Soot	exp(HPX)	1
Soot	exp(C3AR1)	1
Soot	exp(GLA)	-1
Soot	exp(DNAJC11)	1
Soot	exp(UHRF1)	1
Soot	exp(SLC40A1)	1
Soot	exp(PACS1)	-1
Soot	exp(THBS1)	1
Soot	exp(DKFZP564O0823)	1
Soot	exp(CHKA)	-1
Soot	exp(GALNAC4S-6ST)	1
Soot	exp(NQO1)	1
Soot	exp(PAWR)	1
Soot	exp(TMEM2)	-1
Soot	exp(GPX2)	1
Soot	exp(CEP55)	1
Soot	exp(CCR7)	1
Soot	exp(PIM1)	1
Soot	exp(CLDN8)	-1
Soot	exp(ALDH1A3)	1
Soot	exp(CBR3)	1
Soot	exp(TXNRD1)	1
Soot	exp(STEAP4)	1
Soot	exp(P2RY6)	1
Soot	exp(CCNO)	1
Soot	exp(RRM2)	1
Soot	exp(CKS2)	1
Soot	exp(CDCA2)	1
Soot	exp(ATP11C)	-1
Soot	exp(AHRR)	1
Soot	exp(FOS)	1
Soot	exp(ECT2)	1
Soot	exp(XIAP)	-1
Soot	exp(SERPINA3)	1
Soot	exp(DNAJB6)	1
Soot	exp(CDC20)	1
Soot	exp(ACVRL1)	1
Soot	exp(ICK)	-1
Soot	exp(KIF22)	1
Soot	exp(SLC39A4)	1
Soot	exp(MKI67)	1
Soot	exp(SS18)	-1
Soot	exp(OLFM4)	1
Soot	exp(CD177)	1
Soot	exp(EDNRB)	-1
Soot	exp(CFB)	1
Soot	exp(FASN)	1
Soot	exp(MAN1A2)	-1
Soot	exp(SELENBP1)	1
Soot	exp(CYP1A1)	1
Soot	exp(UNC5B)	1
Soot	exp(ALDH3A1)	1
Soot	exp(ANLN)	1
Soot	exp(ATP8A1)	-1
Soot	exp(IER3)	1
Soot	exp(PRKCA)	-1
Soot	exp(NUSAP1)	1
Soot	exp(TIPARP)	1
Soot	exp(TXN)	1
Soot	exp(GPNMB)	1
Soot	exp(CH25H)	1
Soot	exp(LCN2)	1
Soot	exp(MUC4)	1
Soot	exp(ZBTB16)	-1
Soot	exp(CYFIP2)	1
Soot	exp(CYP1B1)	1
Soot	exp(ADH7)	1
Soot	exp(SCGB3A1)	1
Soot	exp(IL1B)	1
Soot	exp(TJP3)	1
Soot	exp(BIRC5)	1
Soot	exp(ATP2B2)	1
Soot	exp(CD14)	1
Soot	exp(BZW2)	-1
Soot	exp(IL6)	1
Soot	exp(SOCS3)	1
Soot	exp(IL1A)	1
Soot	exp(CENPF)	1
Soot	exp(CP)	1
Soot	exp(HMOX1)	1
Soot	exp(KIT)	1
Soot	exp(LPHN3)	-1
Soot	exp(NEK2)	1
Soot	exp(CCNB2)	1
Soot	exp(TOP2A)	1
Soot	exp(RAB22A)	-1
Soot	exp(EFNB1)	-1
Soot	exp(PGLYRP1)	1
Soot	exp(CHI3L1)	1
Soot	exp(GJB2)	1
Soot	exp(EFHC1)	1
Soot	exp(CCL20)	1
Soot	exp(PBK)	1
Soot	exp(PTGS2)	1
Soot	exp(ELF3)	1
Soot	exp(ORM2)	1
Soot	exp(IL4R)	1
Soot	exp(AURKA)	1
Soot	exp(LRRN3)	1
Soot	exp(RAB6B)	1
Soot	exp(CXCL2)	1
Soot	exp(KLK10)	1
Soot	exp(SAA2)	1
Soot	exp(MAFF)	1
Soot	exp(UBE2C)	1
Soot	exp(ATXN1)	-1
Soot	exp(CXCL6)	1
Soot	exp(PTTG1)	1
Soot	exp(PRC1)	1
Soot	exp(MPZL2)	1
Soot	exp(CDGAP)	-1
Soot	exp(GPR182)	1
Soot	exp(GADD45G)	1
Soot	exp(GMNN)	1
Soot	exp(VNN1)	1
Soot	exp(BDKRB2)	1
Soot	exp(CDCA8)	1
Soot	exp(NFE2L2)	1
Soot	exp(CRADD)	1
Soot	exp(JUN)	1
Soot	exp(GCLC)	1
Soot	exp(BASP1)	1
Soot	exp(CKAP2)	1
Soot	exp(KCNJ15)	-1
Soot	exp(NOXO1)	1
Soot	exp(ADCYAP1R1)	1
Soot	exp(SRXN1)	1
Soot	exp(KIF23)	1
Soot	exp(REG3A)	1
Soot	exp(ITGB6)	-1
Soot	exp(CCL28)	1
Soot	exp(CSNK2A1)	-1
Soot	exp(TSC22D3)	1
Soot	exp(PIGR)	1
Soot	exp(VNN2)	1
Soot	exp(CCNB1)	1
Soot	exp(FAM107A)	-1
Soot	exp(CXCL1)	1
Soot	exp(TRIP12)	-1
Soot	exp(BCL3)	1
Soot	exp(KIAA0101)	1
Soot	exp(ESM1)	1
Soot	exp(CCNA2)	1
Soot	exp(NFKBIZ)	1
Soot	exp(OTUD7B)	-1
Soot	exp(FPR1)	-1
Soot	exp(SIGMAR1)	-1
taof(NR1I2)	exp(GSTP1)	-1
taof(NR1I2)	exp(GPX1)	1
taof(NR1I2)	exp(CEACAM16)	1
taof(NR1I2)	exp(RTCD1)	-1
taof(NR1I2)	exp(SLCO2B1)	-1
taof(NR1I2)	exp(INSIG2)	1
taof(NR1I2)	exp(APOC1)	-1
taof(NR1I2)	exp(HMGCS1)	1
taof(NR1I2)	exp(CCBL2)	-1
taof(NR1I2)	exp(APOC4)	-1
taof(NR1I2)	exp(SLCO1B3)	1
taof(NR1I2)	exp(MTTP)	1
taof(NR1I2)	exp(HSPB8)	1
taof(NR1I2)	exp(AHR)	1
taof(NR1I2)	exp(MGAT2)	1
taof(NR1I2)	exp(FGL1)	1
taof(NR1I2)	exp(ABCB1)	1
taof(NR1I2)	exp(PAPOLA)	1
taof(NR1I2)	exp(CYP26A1)	1
taof(NR1I2)	exp(PCBD1)	1
taof(NR1I2)	exp(SERPIND1)	1
taof(NR1I2)	exp(RNASE4)	-1
taof(NR1I2)	exp(AVPR1A)	-1
taof(NR1I2)	exp(GUSB)	1
taof(NR1I2)	exp(TF)	-1
taof(NR1I2)	exp(DAP)	-1
taof(NR1I2)	exp(NAT8)	-1
taof(NR1I2)	exp(AQP8)	-1
taof(NR1I2)	exp(CYP3A)	1
taof(NR1I2)	exp(ENTPD5)	1
taof(NR1I2)	exp(SLC1A1)	1
taof(NR1I2)	exp(LGALS3)	1
taof(NR1I2)	exp(HBA1)	-1
taof(NR1I2)	exp(GLUD1)	-1
taof(NR1I2)	exp(EIF2S1)	1
taof(NR1I2)	exp(AQP9)	-1
taof(NR1I2)	exp(SLC2A5)	1
taof(NR1I2)	exp(CPT1C)	1
taof(NR1I2)	exp(RAB6A)	1
taof(NR1I2)	exp(CPOX)	1
taof(NR1I2)	exp(ALDH1B1)	1
taof(NR1I2)	exp(GCH1)	1
taof(NR1I2)	exp(HTT)	1
taof(NR1I2)	exp(LPCAT3)	1
taof(NR1I2)	exp(CD37)	1
taof(NR1I2)	exp(S100A8)	1
taof(NR1I2)	exp(GSTM5)	1
taof(NR1I2)	exp(SMOC1)	-1
taof(NR1I2)	exp(LRP5)	-1
taof(NR1I2)	exp(ABCC2)	1
taof(NR1I2)	exp(CYP7A1)	-1
taof(NR1I2)	exp(STAT3)	-1
taof(NR1I2)	exp(FASN)	1
taof(NR1I2)	exp(SNX8)	1
taof(NR1I2)	exp(CA2)	-1
taof(NR1I2)	exp(PDIA4)	1
taof(NR1I2)	exp(PGRMC2)	1
taof(NR1I2)	exp(RDH10)	1
taof(NR1I2)	exp(SULT2A1)	1
taof(NR1I2)	exp(RAB38)	-1
taof(NR1I2)	exp(BNIP3)	1
taof(NR1I2)	exp(TNFRSF1A)	1
taof(NR1I2)	exp(EIF4G1)	1
taof(NR1I2)	exp(CES3)	-1
taof(NR1I2)	exp(GLUL)	-1
taof(NR1I2)	exp(ELOVL1)	1
taof(NR1I2)	exp(ALAS1)	1
taof(NR1I2)	exp(ARAF)	1
taof(NR1I2)	exp(LCN2)	1
taof(NR1I2)	exp(MTSS1)	-1
taof(NR1I2)	exp(MATN1)	-1
taof(NR1I2)	exp(PAPSS2)	1
taof(NR1I2)	exp(LRP11)	-1
taof(NR1I2)	exp(PIPOX)	-1
taof(NR1I2)	exp(AHCY)	-1
taof(NR1I2)	exp(CYP2B6)	1
taof(NR1I2)	exp(PPP2CB)	1
taof(NR1I2)	exp(ALDH1A1)	1
taof(NR1I2)	exp(CYP20A1)	1
taof(NR1I2)	exp(SCARB1)	-1
taof(NR1I2)	exp(FERMT2)	1
taof(NR1I2)	exp(GZMM)	-1
taof(NR1I2)	exp(VCPIP1)	1
taof(NR1I2)	exp(DPP4)	-1
taof(NR1I2)	exp(SLC13A3)	1
taof(NR1I2)	exp(RND3)	-1
taof(NR1I2)	exp(UGT1A1)	1
taof(NR1I2)	exp(CYP2C19)	1
taof(NR1I2)	exp(ACOX1)	-1
taof(NR1I2)	exp(GADD45B)	1
taof(NR1I2)	exp(CDKN1A)	1
taof(NR1I2)	exp(UGT1A3)	1
taof(NR1I2)	exp(RASSF1)	1
taof(NR1I2)	exp(TCN2)	1
taof(NR1I2)	exp(PLAA)	1
taof(NR1I2)	exp(POR)	1
taof(NR1I2)	exp(RAB2A)	1
taof(NR1I2)	exp(CYP4A11)	-1
taof(NR1I2)	exp(MTMR7)	-1
taof(NR1I2)	exp(NR0B2)	1
taof(NR1I2)	exp(DNAJA2)	1
taof(NR1I2)	exp(CLDN1)	-1
taof(NR1I2)	exp(PYGL)	-1
taof(NR1I2)	exp(CYP1A2)	1
taof(NR1I2)	exp(TGM2)	1
taof(NR1I2)	exp(ABCB9)	1
taof(NR1I2)	exp(P2RY2)	1
taof(NR1I2)	exp(SAR1A)	1
taof(NR1I2)	exp(MRPL11)	1
taof(NR1I2)	exp(CCND1)	1
taof(NR1I2)	exp(DNAJB9)	1
taof(NR1I2)	exp(SLC6A1)	1
taof(NR1I2)	exp(TCP1)	1
taof(NR1I2)	exp(APAF1)	-1
taof(NR1I2)	exp(SLCO1C1)	1
taof(NR1I2)	exp(PGD)	1
taof(NR1I2)	exp(GLS2)	-1
taof(NR1I2)	exp(ARL6)	1
taof(NR1I2)	exp(CEBPA)	1
taof(NR1I2)	exp(KLKB1)	-1
taof(NR1I2)	exp(HNRNPU)	1
taof(NR1I2)	exp(BCL7A)	-1
taof(NR1I2)	exp(APOA4)	-1
taof(NR1I2)	exp(GLRX)	-1
taof(NR1I2)	exp(NME3)	-1
taof(NR1I2)	exp(ACSL4)	-1
taof(NR1I2)	exp(KIFC2)	-1
taof(NR1I2)	exp(MCEE)	-1
taof(NR1I2)	exp(SPR)	-1
taof(NR1I2)	exp(HSD3B2)	-1
taof(NR1I2)	exp(TINF2)	1
taof(NR1I2)	exp(SLCO2A1)	-1
taof(NR1I2)	exp(ALDH3A2)	1
taof(NR1I2)	exp(HSD17B1)	1
taof(NR1I2)	exp(CYP27A1)	1
taof(NR1I2)	exp(PDZD3)	1
taof(NR1I2)	exp(RTN4IP1)	-1
taof(NR1I2)	exp(PSMD4)	1
taof(NR1I2)	exp(GOT1)	-1
taof(NR1I2)	exp(FMO5)	-1
taof(NR1I2)	exp(IGF1)	-1
taof(NR1I2)	exp(CYP2F1)	-1
taof(NR1I2)	exp(FMO1)	1
taof(NR1I2)	exp(SSB)	1
taof(NR1I2)	exp(MGC12966)	1
taof(NR1I2)	exp(ST5)	1
taof(NR1I2)	exp(LECT2)	1
taof(NR1I2)	exp(SIRT7)	1
4-Hydroxy-2-nonenal	exp(ARRDC3)	1
4-Hydroxy-2-nonenal	exp(CLEC12A)	-1
4-Hydroxy-2-nonenal	exp(UVRAG)	-1
4-Hydroxy-2-nonenal	exp(SELE)	-1
4-Hydroxy-2-nonenal	exp(GSTP1)	1
4-Hydroxy-2-nonenal	exp(IL13RA1)	-1
4-Hydroxy-2-nonenal	exp(MUTYH)	1
4-Hydroxy-2-nonenal	exp(CLEC5A)	-1
4-Hydroxy-2-nonenal	exp(CAT)	1
4-Hydroxy-2-nonenal	exp(F10)	1
4-Hydroxy-2-nonenal	exp(PSMD12)	1
4-Hydroxy-2-nonenal	exp(BUB1B)	-1
4-Hydroxy-2-nonenal	exp(HBP1)	1
4-Hydroxy-2-nonenal	exp(CCL22)	-1
4-Hydroxy-2-nonenal	exp(PIK3CB)	1
4-Hydroxy-2-nonenal	exp(CSF2)	-1
4-Hydroxy-2-nonenal	exp(NQO1)	1
4-Hydroxy-2-nonenal	exp(MAFB)	-1
4-Hydroxy-2-nonenal	exp(MXD1)	-1
4-Hydroxy-2-nonenal	exp(MAPK14)	1
4-Hydroxy-2-nonenal	exp(PLK1)	-1
4-Hydroxy-2-nonenal	exp(PLA2G7)	1
4-Hydroxy-2-nonenal	exp(ZBP1)	-1
4-Hydroxy-2-nonenal	exp(AXUD1)	-1
4-Hydroxy-2-nonenal	exp(STAT1)	-1
4-Hydroxy-2-nonenal	exp(CENPA)	-1
4-Hydroxy-2-nonenal	exp(IRF7)	-1
4-Hydroxy-2-nonenal	exp(GSTA5)	1
4-Hydroxy-2-nonenal	exp(BATF2)	-1
4-Hydroxy-2-nonenal	exp(RBL1)	1
4-Hydroxy-2-nonenal	exp(PCNA)	1
4-Hydroxy-2-nonenal	exp(MSH5)	1
4-Hydroxy-2-nonenal	exp(RAF1)	1
4-Hydroxy-2-nonenal	exp(CCL5)	-1
4-Hydroxy-2-nonenal	exp(FBXO22)	1
4-Hydroxy-2-nonenal	exp(IL27)	-1
4-Hydroxy-2-nonenal	exp(TXNRD1)	1
4-Hydroxy-2-nonenal	exp(CD300LF)	-1
4-Hydroxy-2-nonenal	exp(GSN)	1
4-Hydroxy-2-nonenal	exp(RAD51)	1
4-Hydroxy-2-nonenal	exp(CCL17)	1
4-Hydroxy-2-nonenal	exp(TRAF3)	-1
4-Hydroxy-2-nonenal	exp(OAS3)	-1
4-Hydroxy-2-nonenal	exp(HLA-DMB)	-1
4-Hydroxy-2-nonenal	exp(LTB)	-1
4-Hydroxy-2-nonenal	exp(RASGRP3)	1
4-Hydroxy-2-nonenal	exp(CXCR4)	1
4-Hydroxy-2-nonenal	exp(STAT5A)	-1
4-Hydroxy-2-nonenal	exp(POU2F2)	-1
4-Hydroxy-2-nonenal	exp(IFIH1)	-1
4-Hydroxy-2-nonenal	exp(GBP4)	-1
4-Hydroxy-2-nonenal	exp(SUV39H1)	1
4-Hydroxy-2-nonenal	exp(UBE4B)	1
4-Hydroxy-2-nonenal	exp(CDC20)	-1
4-Hydroxy-2-nonenal	exp(BCL2L11)	1
4-Hydroxy-2-nonenal	exp(CD44)	-1
4-Hydroxy-2-nonenal	exp(ADRB2)	1
4-Hydroxy-2-nonenal	exp(MKI67)	-1
4-Hydroxy-2-nonenal	exp(GBP5)	-1
4-Hydroxy-2-nonenal	exp(PRDX1)	1
4-Hydroxy-2-nonenal	exp(CCL7)	-1
4-Hydroxy-2-nonenal	exp(STAT3)	-1
4-Hydroxy-2-nonenal	exp(JAK2)	-1
4-Hydroxy-2-nonenal	exp(DCN)	-1
4-Hydroxy-2-nonenal	exp(E2F2)	1
4-Hydroxy-2-nonenal	exp(CFB)	-1
4-Hydroxy-2-nonenal	exp(ZFP36)	-1
4-Hydroxy-2-nonenal	exp(CLEC6A)	-1
4-Hydroxy-2-nonenal	exp(IFIT1L)	-1
4-Hydroxy-2-nonenal	exp(FEN1)	1
4-Hydroxy-2-nonenal	exp(CHEK1)	-1
4-Hydroxy-2-nonenal	exp(TIPARP)	-1
4-Hydroxy-2-nonenal	exp(CD86)	-1
4-Hydroxy-2-nonenal	exp(IL1A)	-1
4-Hydroxy-2-nonenal	exp(EPSTI1)	-1
4-Hydroxy-2-nonenal	exp(CCR1)	-1
4-Hydroxy-2-nonenal	exp(IER3)	-1
4-Hydroxy-2-nonenal	exp(LYN)	-1
4-Hydroxy-2-nonenal	exp(FBXL20)	1
4-Hydroxy-2-nonenal	exp(VEGFA)	-1
4-Hydroxy-2-nonenal	exp(CD40)	-1
4-Hydroxy-2-nonenal	exp(ABCC3)	1
4-Hydroxy-2-nonenal	exp(DDX58)	-1
4-Hydroxy-2-nonenal	exp(IKBKE)	1
4-Hydroxy-2-nonenal	exp(RNF128)	1
4-Hydroxy-2-nonenal	exp(ADH7)	1
4-Hydroxy-2-nonenal	exp(IL1RN)	-1
4-Hydroxy-2-nonenal	exp(AKR1A1)	1
4-Hydroxy-2-nonenal	exp(DBF4)	-1
4-Hydroxy-2-nonenal	exp(FBXL17)	1
4-Hydroxy-2-nonenal	exp(CD14)	1
4-Hydroxy-2-nonenal	exp(CDC25A)	-1
4-Hydroxy-2-nonenal	exp(GABARAPL1)	1
4-Hydroxy-2-nonenal	exp(FBXO31)	1
4-Hydroxy-2-nonenal	exp(PTGES)	1
4-Hydroxy-2-nonenal	exp(IL1B)	-1
4-Hydroxy-2-nonenal	exp(ZBTB20)	1
4-Hydroxy-2-nonenal	exp(IL6)	-1
4-Hydroxy-2-nonenal	exp(PARP12)	-1
4-Hydroxy-2-nonenal	exp(UBE2D3)	1
4-Hydroxy-2-nonenal	exp(CP)	-1
4-Hydroxy-2-nonenal	exp(CXCL14)	-1
4-Hydroxy-2-nonenal	exp(VCAM1)	-1
4-Hydroxy-2-nonenal	exp(IL10RA)	1
4-Hydroxy-2-nonenal	exp(GADD45A)	1
4-Hydroxy-2-nonenal	exp(HMOX1)	1
4-Hydroxy-2-nonenal	exp(TOP2A)	1
4-Hydroxy-2-nonenal	exp(DNAJB4)	1
4-Hydroxy-2-nonenal	exp(TNF)	1
4-Hydroxy-2-nonenal	exp(SASS6)	-1
4-Hydroxy-2-nonenal	exp(ZWILCH)	-1
4-Hydroxy-2-nonenal	exp(IFIT2)	-1
4-Hydroxy-2-nonenal	exp(IL18RAP)	-1
4-Hydroxy-2-nonenal	exp(IL18)	-1
4-Hydroxy-2-nonenal	exp(AOX1)	1
4-Hydroxy-2-nonenal	exp(PA2G4)	1
4-Hydroxy-2-nonenal	exp(PSMC3IP)	1
4-Hydroxy-2-nonenal	exp(NFKBIA)	1
4-Hydroxy-2-nonenal	exp(TRAF3IP2)	-1
4-Hydroxy-2-nonenal	exp(MAP1LC3B)	1
4-Hydroxy-2-nonenal	exp(CCL2)	-1
4-Hydroxy-2-nonenal	exp(NQO2)	1
4-Hydroxy-2-nonenal	exp(STMN1)	1
4-Hydroxy-2-nonenal	exp(RNF167)	1
4-Hydroxy-2-nonenal	exp(ISG20)	-1
4-Hydroxy-2-nonenal	exp(G6PD)	1
4-Hydroxy-2-nonenal	exp(PCGF5)	-1
4-Hydroxy-2-nonenal	exp(IL4R)	-1
4-Hydroxy-2-nonenal	exp(KLHL6)	-1
4-Hydroxy-2-nonenal	exp(MOV10)	-1
4-Hydroxy-2-nonenal	exp(USP18)	-1
4-Hydroxy-2-nonenal	exp(NLRC4)	1
4-Hydroxy-2-nonenal	exp(HLA-B)	-1
4-Hydroxy-2-nonenal	exp(IL10)	-1
4-Hydroxy-2-nonenal	exp(CCND1)	1
4-Hydroxy-2-nonenal	exp(RSAD2)	-1
4-Hydroxy-2-nonenal	exp(ABCC1)	1
4-Hydroxy-2-nonenal	exp(GSS)	1
4-Hydroxy-2-nonenal	exp(PGD)	1
4-Hydroxy-2-nonenal	exp(GSTM1)	1
4-Hydroxy-2-nonenal	exp(IDH1)	1
4-Hydroxy-2-nonenal	exp(SQSTM1)	1
4-Hydroxy-2-nonenal	exp(ID1)	-1
4-Hydroxy-2-nonenal	exp(IL1RL1)	-1
4-Hydroxy-2-nonenal	exp(CDK6)	1
4-Hydroxy-2-nonenal	exp(ATR)	1
4-Hydroxy-2-nonenal	exp(SOD2)	1
4-Hydroxy-2-nonenal	exp(CCNF)	-1
4-Hydroxy-2-nonenal	exp(IFIT3)	-1
4-Hydroxy-2-nonenal	exp(GCLC)	1
4-Hydroxy-2-nonenal	exp(IL1F6)	-1
4-Hydroxy-2-nonenal	exp(MX1)	-1
4-Hydroxy-2-nonenal	exp(RIT1)	1
4-Hydroxy-2-nonenal	exp(TIMP1)	-1
4-Hydroxy-2-nonenal	exp(NFKBIE)	1
4-Hydroxy-2-nonenal	exp(IFI44L)	-1
4-Hydroxy-2-nonenal	exp(XDH)	1
4-Hydroxy-2-nonenal	exp(TSC22D3)	-1
4-Hydroxy-2-nonenal	exp(ERCC1)	-1
4-Hydroxy-2-nonenal	exp(CCNB1)	-1
4-Hydroxy-2-nonenal	exp(GCLM)	1
4-Hydroxy-2-nonenal	exp(UBE2T)	1
4-Hydroxy-2-nonenal	exp(UCHL1)	1
4-Hydroxy-2-nonenal	exp(ATM)	1
4-Hydroxy-2-nonenal	exp(CASP4)	-1
4-Hydroxy-2-nonenal	exp(CCL4)	-1
4-Hydroxy-2-nonenal	exp(SLC7A2)	-1
4-Hydroxy-2-nonenal	exp(RAD23A)	1
4-Hydroxy-2-nonenal	exp(HERC3)	1
4-Hydroxy-2-nonenal	exp(UBE2I)	1
4-Hydroxy-2-nonenal	exp(NDC80)	-1
4-Hydroxy-2-nonenal	exp(CDC25C)	-1
4-Hydroxy-2-nonenal	exp(CD83)	-1
4-Hydroxy-2-nonenal	exp(OAS1)	-1
4-Hydroxy-2-nonenal	exp(FBXO30)	1
4-Hydroxy-2-nonenal	exp(IGF1)	1
4-Hydroxy-2-nonenal	exp(FCRL1)	1
4-Hydroxy-2-nonenal	exp(EPHX1)	1
4-Hydroxy-2-nonenal	exp(HDC)	-1
4-Hydroxy-2-nonenal	exp(FBXO5)	-1
4-Hydroxy-2-nonenal	exp(RIOK3)	1
4-Hydroxy-2-nonenal	exp(CCNA2)	-1
4-Hydroxy-2-nonenal	exp(UBE2L6)	-1
4-Hydroxy-2-nonenal	exp(CXCL1)	1
4-Hydroxy-2-nonenal	exp(CCNG2)	-1
4-Hydroxy-2-nonenal	exp(IRF8)	-1
4-Hydroxy-2-nonenal	exp(FCGR2B)	-1
4-Hydroxy-2-nonenal	exp(BUB1)	-1
NR1I3	exp(CYP2B6)	1
NR1I3	exp(CYP1A2)	1
NR1I3	exp(UGT1A1)	1
NR1I3	exp(SULT1A1)	1
NR1I3	exp(ABCC2)	1
NR1I3	exp(SULT2A1)	1
taof(ESR1)	exp(CD34)	1
taof(ESR1)	exp(CD151)	-1
taof(ESR1)	exp(FBP1)	1
taof(ESR1)	exp(CRYZ)	1
taof(ESR1)	exp(TFF1)	1
taof(ESR1)	exp(COX6C)	1
taof(ESR1)	exp(DNAJB2)	-1
taof(ESR1)	exp(SLCO1B3)	-1
taof(ESR1)	exp(BLVRB)	1
taof(ESR1)	exp(ZMYND8)	1
taof(ESR1)	exp(CAV2)	-1
taof(ESR1)	exp(CYR61)	-1
taof(ESR1)	exp(EGR1)	1
taof(ESR1)	exp(SCD)	-1
taof(ESR1)	exp(NBL1)	1
taof(ESR1)	exp(PCM1)	1
taof(ESR1)	exp(OVGP1)	1
taof(ESR1)	exp(LAD1)	-1
taof(ESR1)	exp(AGT)	1
taof(ESR1)	exp(EIF6)	1
taof(ESR1)	exp(SEPP1)	1
taof(ESR1)	exp(NNMT)	-1
taof(ESR1)	exp(MDK)	1
taof(ESR1)	exp(MCM2)	-1
taof(ESR1)	exp(CALB2)	-1
taof(ESR1)	exp(RGS3)	1
taof(ESR1)	exp(AARS)	1
taof(ESR1)	exp(ACY1)	-1
taof(ESR1)	exp(SMOX)	1
taof(ESR1)	exp(CLIC3)	1
taof(ESR1)	exp(ADK)	1
taof(ESR1)	exp(KRT1)	1
taof(ESR1)	exp(SMTN)	1
taof(ESR1)	exp(ABCA3)	1
taof(ESR1)	exp(EXT2)	1
taof(ESR1)	exp(NEFL)	-1
taof(ESR1)	exp(C18orf1)	1
taof(ESR1)	exp(RRM2)	-1
taof(ESR1)	exp(TNFRSF11B)	1
taof(ESR1)	exp(SCNN1B)	1
taof(ESR1)	exp(GATA3)	1
taof(ESR1)	exp(KRT19)	1
taof(ESR1)	exp(FARSB)	1
taof(ESR1)	exp(KRT17)	-1
taof(ESR1)	exp(TRIM29)	-1
taof(ESR1)	exp(IGFBP3)	-1
taof(ESR1)	exp(FARS2)	1
taof(ESR1)	exp(MYB)	1
taof(ESR1)	exp(KCNN3)	1
taof(ESR1)	exp(CEBPD)	1
taof(ESR1)	exp(RNF14)	1
taof(ESR1)	exp(TMEM164)	1
taof(ESR1)	exp(GCH1)	1
taof(ESR1)	exp(TCN1)	1
taof(ESR1)	exp(NFATC1)	1
taof(ESR1)	exp(DBH)	-1
taof(ESR1)	exp(RRAS)	-1
taof(ESR1)	exp(PERP)	1
taof(ESR1)	exp(CXXC5)	1
taof(ESR1)	exp(TIAF1)	1
taof(ESR1)	exp(LIPE)	1
taof(ESR1)	exp(CHI3L2)	1
taof(ESR1)	exp(CYP7A1)	-1
taof(ESR1)	exp(AMH)	-1
taof(ESR1)	exp(SFN)	-1
taof(ESR1)	exp(COL18A1)	1
taof(ESR1)	exp(CST3)	1
taof(ESR1)	exp(LTA)	-1
taof(ESR1)	exp(S100A2)	-1
taof(ESR1)	exp(PLA2G4A)	1
taof(ESR1)	exp(COL4A1)	-1
taof(ESR1)	exp(FEN1)	-1
taof(ESR1)	exp(NRP2)	-1
taof(ESR1)	exp(BCLAF1)	1
taof(ESR1)	exp(S100A6)	-1
taof(ESR1)	exp(GALNT3)	-1
taof(ESR1)	exp(IRX4)	1
taof(ESR1)	exp(CHEK1)	-1
taof(ESR1)	exp(PTPRH)	1
taof(ESR1)	exp(MAN2A1)	1
taof(ESR1)	exp(MCM7)	-1
taof(ESR1)	exp(LCN2)	-1
taof(ESR1)	exp(CYP1B1)	1
taof(ESR1)	exp(GABARAPL1)	1
taof(ESR1)	exp(CACNA2D2)	1
taof(ESR1)	exp(ACOX2)	1
taof(ESR1)	exp(CYP2A13)	1
taof(ESR1)	exp(FKBP4)	1
taof(ESR1)	exp(CSE1L)	-1
taof(ESR1)	exp(NTS)	1
taof(ESR1)	exp(SLC2A3)	1
taof(ESR1)	exp(ANXA10)	-1
taof(ESR1)	exp(ASCL1)	1
taof(ESR1)	exp(NDRG4)	1
taof(ESR1)	exp(CCNB2)	-1
taof(ESR1)	exp(EPHB4)	-1
taof(ESR1)	exp(LAPTM5)	1
taof(ESR1)	exp(TOP2A)	-1
taof(ESR1)	exp(LHFP)	1
taof(ESR1)	exp(TNF)	-1
taof(ESR1)	exp(ITPR1)	1
taof(ESR1)	exp(MTHFD1)	-1
taof(ESR1)	exp(LIPC)	-1
taof(ESR1)	exp(CHI3L1)	-1
taof(ESR1)	exp(NFKBIA)	1
taof(ESR1)	exp(CMKLR1)	1
taof(ESR1)	exp(PDE4B)	1
taof(ESR1)	exp(RGS10)	1
taof(ESR1)	exp(PDGFC)	-1
taof(ESR1)	exp(CRIP1)	1
taof(ESR1)	exp(FARSA)	1
taof(ESR1)	exp(PFKP)	-1
taof(ESR1)	exp(TIMP3)	1
taof(ESR1)	exp(CSRP1)	-1
taof(ESR1)	exp(PRPF4B)	1
taof(ESR1)	exp(IGF2)	1
taof(ESR1)	exp(TROVE2)	1
taof(ESR1)	exp(SHANK2)	1
taof(ESR1)	exp(RAB11A)	1
taof(ESR1)	exp(MAP2K6)	-1
taof(ESR1)	exp(VWF)	1
taof(ESR1)	exp(IDH2)	1
taof(ESR1)	exp(IFNG)	-1
taof(ESR1)	exp(AGTR2)	1
taof(ESR1)	exp(PRC1)	-1
taof(ESR1)	exp(TNFSF9)	-1
taof(ESR1)	exp(HDAC4)	1
taof(ESR1)	exp(SNURF)	1
taof(ESR1)	exp(OPHN1)	1
taof(ESR1)	exp(GLRX)	-1
taof(ESR1)	exp(BMP5)	-1
taof(ESR1)	exp(RYR3)	1
taof(ESR1)	exp(DAG1)	-1
taof(ESR1)	exp(CELSR2)	1
taof(ESR1)	exp(FASLG)	1
taof(ESR1)	exp(VARS2)	-1
taof(ESR1)	exp(ID2)	1
taof(ESR1)	exp(SERPINA6)	1
taof(ESR1)	exp(BUB3)	-1
taof(ESR1)	exp(KIAA0101)	-1
taof(ESR1)	exp(INPP5J)	1
taof(ESR1)	exp(ANGPTL2)	1
taof(ESR1)	exp(CCNG2)	-1
taof(ESR1)	exp(NFE2L1)	1
taof(ESR1)	exp(KRT18)	-1
taof(ESR1)	exp(NARS)	1
taof(ESR1)	exp(PODXL)	-1
taof(ESR1)	exp(GHR)	1
taof(ESR1)	exp(DRD2)	1
taof(ESR1)	exp(PCF11)	1
taof(ESR1)	exp(CEBPB)	1
taof(ESR1)	exp(MED13)	1
taof(ESR1)	exp(MYO15A)	1
taof(ESR1)	exp(TLE3)	1
taof(ESR1)	exp(FABP7)	-1
taof(ESR1)	exp(TMOD1)	1
taof(ESR1)	exp(TCIRG1)	1
taof(ESR1)	exp(HSPB8)	1
taof(ESR1)	exp(CTSZ)	1
taof(ESR1)	exp(TANK)	1
taof(ESR1)	exp(NAT6)	1
taof(ESR1)	exp(EXT1)	-1
taof(ESR1)	exp(FJX1)	-1
taof(ESR1)	exp(PLXNB1)	1
taof(ESR1)	exp(ABCB11)	-1
taof(ESR1)	exp(DECR1)	-1
taof(ESR1)	exp(APOE)	1
taof(ESR1)	exp(CHST8)	1
taof(ESR1)	exp(BRD9)	-1
taof(ESR1)	exp(HARS)	1
taof(ESR1)	exp(EPHA2)	-1
taof(ESR1)	exp(TPBG)	1
taof(ESR1)	exp(CITED2)	-1
taof(ESR1)	exp(IL13RA2)	1
taof(ESR1)	exp(COL3A1)	1
taof(ESR1)	exp(RHOBTB3)	1
taof(ESR1)	exp(KLK6)	-1
taof(ESR1)	exp(WNT5A)	-1
taof(ESR1)	exp(PRMT5)	-1
taof(ESR1)	exp(CNN2)	1
taof(ESR1)	exp(SCGB1A1)	1
taof(ESR1)	exp(AURKA)	-1
taof(ESR1)	exp(UPF1)	1
taof(ESR1)	exp(S100P)	-1
taof(ESR1)	exp(ZCCHC11)	1
taof(ESR1)	exp(L1CAM)	-1
taof(ESR1)	exp(TFF2)	1
taof(ESR1)	exp(IGFBP4)	1
taof(ESR1)	exp(CST4)	1
taof(ESR1)	exp(NOS3)	1
taof(ESR1)	exp(SLC24A6)	1
taof(ESR1)	exp(NME1)	-1
taof(ESR1)	exp(NOV)	-1
taof(ESR1)	exp(TUBA3C)	1
taof(ESR1)	exp(GRK5)	1
taof(ESR1)	exp(KAL1)	1
taof(ESR1)	exp(SRGN)	1
taof(ESR1)	exp(TP53I3)	1
taof(ESR1)	exp(SELENBP1)	1
taof(ESR1)	exp(CCL15)	1
taof(ESR1)	exp(ITPK1)	1
taof(ESR1)	exp(PREPL)	1
taof(ESR1)	exp(GMDS)	-1
taof(ESR1)	exp(TXN)	1
taof(ESR1)	exp(THOP1)	1
taof(ESR1)	exp(GK)	1
taof(ESR1)	exp(PMS1)	-1
taof(ESR1)	exp(SCN1B)	1
taof(ESR1)	exp(FSIP1)	1
taof(ESR1)	exp(ADM)	1
taof(ESR1)	exp(SERPINB9)	1
taof(ESR1)	exp(LASS6)	1
taof(ESR1)	exp(MCM3)	-1
taof(ESR1)	exp(RHOF)	1
taof(ESR1)	exp(RCE1)	1
taof(ESR1)	exp(PARD6B)	1
taof(ESR1)	exp(PAPSS2)	1
taof(ESR1)	exp(LIFR)	1
taof(ESR1)	exp(PDE3B)	1
taof(ESR1)	exp(TIMP4)	1
taof(ESR1)	exp(NR1D1)	1
taof(ESR1)	exp(BIRC5)	-1
taof(ESR1)	exp(CHST6)	-1
taof(ESR1)	exp(ANXA3)	-1
taof(ESR1)	exp(CYP2B6)	1
taof(ESR1)	exp(MMP2)	1
taof(ESR1)	exp(BMP6)	1
taof(ESR1)	exp(SCARB1)	-1
taof(ESR1)	exp(CXCL14)	1
taof(ESR1)	exp(ADAM3A)	1
taof(ESR1)	exp(ABCG5)	-1
taof(ESR1)	exp(EIF4EBP1)	-1
taof(ESR1)	exp(MUC1)	1
taof(ESR1)	exp(EMP1)	-1
taof(ESR1)	exp(RARS)	1
taof(ESR1)	exp(LGALS1)	1
taof(ESR1)	exp(BGN)	-1
taof(ESR1)	exp(GAA)	1
taof(ESR1)	exp(HPSE)	1
taof(ESR1)	exp(ACOT7)	-1
taof(ESR1)	exp(EFNB1)	1
taof(ESR1)	exp(KIF2C)	-1
taof(ESR1)	exp(GADD45B)	1
taof(ESR1)	exp(DUSP1)	-1
taof(ESR1)	exp(ENO2)	-1
taof(ESR1)	exp(GALNT2)	-1
taof(ESR1)	exp(MTHFD2)	1
taof(ESR1)	exp(FLNC)	-1
taof(ESR1)	exp(HOXC10)	1
taof(ESR1)	exp(RPS6KA2)	1
taof(ESR1)	exp(PPP5C)	1
taof(ESR1)	exp(DBN1)	-1
taof(ESR1)	exp(ELF3)	1
taof(ESR1)	exp(HSPA5)	1
taof(ESR1)	exp(TGFA)	1
taof(ESR1)	exp(CCND1)	1
taof(ESR1)	exp(F13A1)	1
taof(ESR1)	exp(WDTC1)	1
taof(ESR1)	exp(SERPINE1)	-1
taof(ESR1)	exp(LRIG1)	1
taof(ESR1)	exp(SLC9A3R1)	1
taof(ESR1)	exp(IGHG3)	1
taof(ESR1)	exp(SDC4)	1
taof(ESR1)	exp(MAPK13)	1
taof(ESR1)	exp(ID1)	-1
taof(ESR1)	exp(FOSL1)	-1
taof(ESR1)	exp(ASNS)	1
taof(ESR1)	exp(WISP2)	1
taof(ESR1)	exp(RASGRP1)	-1
taof(ESR1)	exp(TFF3)	1
taof(ESR1)	exp(CDH1)	1
taof(ESR1)	exp(NRIP1)	1
taof(ESR1)	exp(ARHGDIB)	1
taof(ESR1)	exp(PSG3)	-1
taof(ESR1)	exp(SPARCL1)	1
taof(ESR1)	exp(CHST3)	-1
taof(ESR1)	exp(OTUB2)	1
taof(ESR1)	exp(CDKN1C)	1
taof(ESR1)	exp(ALDH3A2)	1
taof(ESR1)	exp(MACROD1)	1
taof(ESR1)	exp(C4B)	1
taof(ESR1)	exp(NCOA1)	1
taof(ESR1)	exp(VIM)	-1
taof(ESR1)	exp(ATIC)	-1
taof(ESR1)	exp(GRN)	1
taof(ESR1)	exp(ESR1)	1
taof(ESR1)	exp(F3)	1
taof(ESR1)	exp(CD2AP)	1
taof(ESR1)	exp(S100A11)	-1
taof(ESR1)	exp(TPST2)	-1
taof(ESR1)	exp(CX3CL1)	-1
taof(ESR1)	exp(CKB)	1
taof(ESR1)	exp(INPP5A)	1
taof(ESR1)	exp(ID4)	-1
taof(ESR1)	exp(SMC2)	-1
taof(ESR1)	exp(MNX1)	1
taof(ESR1)	exp(SNAI1)	1
taof(ESR1)	exp(SRPX)	-1
taof(ESR1)	exp(HLA-A)	1
taof(ESR1)	exp(MFAP3L)	1
taof(ESR1)	exp(KCNN4)	-1
taof(ESR1)	exp(CASP7)	1
taof(ESR1)	exp(GATA6)	1
taof(ESR1)	exp(DLC1)	-1
taof(ESR1)	exp(FSHR)	-1
taof(ESR1)	exp(SIGLEC7)	1
taof(ESR1)	exp(LMO4)	-1
taof(ESR1)	exp(CTSD)	1
taof(ESR1)	exp(EDNRA)	1
taof(ESR1)	exp(SKIL)	1
taof(ESR1)	exp(KCNB1)	1
taof(ESR1)	exp(PAPSS1)	1
taof(ESR1)	exp(STAG3)	1
taof(ESR1)	exp(LLGL2)	1
taof(ESR1)	exp(HSPA4)	1
taof(ESR1)	exp(KRT86)	1
taof(ESR1)	exp(ATP6V1D)	1
taof(ESR1)	exp(SERPINA1)	1
taof(ESR1)	exp(ASAH1)	-1
taof(ESR1)	exp(TXNRD1)	1
taof(ESR1)	exp(STAT5A)	1
taof(ESR1)	exp(EIF2S1)	1
taof(ESR1)	exp(MMP26)	1
taof(ESR1)	exp(CDH19)	1
taof(ESR1)	exp(SRM)	-1
taof(ESR1)	exp(FOS)	1
taof(ESR1)	exp(PRL)	1
taof(ESR1)	exp(CDCA4)	-1
taof(ESR1)	exp(AKAP12)	1
taof(ESR1)	exp(NDRG1)	-1
taof(ESR1)	exp(RGS19)	1
taof(ESR1)	exp(CDC20)	-1
taof(ESR1)	exp(NDST1)	-1
taof(ESR1)	exp(ZFP36)	1
taof(ESR1)	exp(ARHGAP26)	1
taof(ESR1)	exp(GOLSYN)	1
taof(ESR1)	exp(FAM134B)	1
taof(ESR1)	exp(RASGRF1)	1
taof(ESR1)	exp(OTOF)	1
taof(ESR1)	exp(FREQ)	-1
taof(ESR1)	exp(KIAA0182)	1
taof(ESR1)	exp(PTGIS)	1
taof(ESR1)	exp(CILP)	1
taof(ESR1)	exp(SOCS2)	1
taof(ESR1)	exp(MCM4)	-1
taof(ESR1)	exp(MT1X)	1
taof(ESR1)	exp(SERPINB6)	1
taof(ESR1)	exp(GREB1)	1
taof(ESR1)	exp(BCAT1)	1
taof(ESR1)	exp(ANAPC5)	-1
taof(ESR1)	exp(TNPO3)	1
taof(ESR1)	exp(SLC7A5)	-1
taof(ESR1)	exp(EGR3)	1
taof(ESR1)	exp(CAP2)	1
taof(ESR1)	exp(EIF4A1)	1
taof(ESR1)	exp(BOP1)	-1
taof(ESR1)	exp(TPD52)	-1
taof(ESR1)	exp(STC2)	1
taof(ESR1)	exp(TGFB3)	1
taof(ESR1)	exp(TJP3)	1
taof(ESR1)	exp(PTGES)	1
taof(ESR1)	exp(APOD)	1
taof(ESR1)	exp(CYP7B1)	1
taof(ESR1)	exp(RFC1)	-1
taof(ESR1)	exp(MT2A)	1
taof(ESR1)	exp(PCOLCE2)	-1
taof(ESR1)	exp(PTHLH)	1
taof(ESR1)	exp(TH)	1
taof(ESR1)	exp(CTPS)	-1
taof(ESR1)	exp(PDK4)	1
taof(ESR1)	exp(PPP1R12B)	1
taof(ESR1)	exp(DSCAM)	1
taof(ESR1)	exp(KRT13)	1
taof(ESR1)	exp(KIF4A)	-1
taof(ESR1)	exp(UNG)	-1
taof(ESR1)	exp(TXN2)	1
taof(ESR1)	exp(ZNF148)	1
taof(ESR1)	exp(IL18)	-1
taof(ESR1)	exp(ALOX5)	-1
taof(ESR1)	exp(SLC16A3)	1
taof(ESR1)	exp(ISG20)	1
taof(ESR1)	exp(RABL4)	1
taof(ESR1)	exp(NR0B2)	1
taof(ESR1)	exp(BCR)	1
taof(ESR1)	exp(GALK1)	1
taof(ESR1)	exp(GALNT1)	1
taof(ESR1)	exp(TNC)	-1
taof(ESR1)	exp(PHF11)	1
taof(ESR1)	exp(ITGA2)	1
taof(ESR1)	exp(HOXC11)	1
taof(ESR1)	exp(RHOH)	1
taof(ESR1)	exp(BTG1)	-1
taof(ESR1)	exp(KIF5B)	1
taof(ESR1)	exp(MAD1L1)	1
taof(ESR1)	exp(H6PD)	1
taof(ESR1)	exp(SPP1)	1
taof(ESR1)	exp(NR4A3)	1
taof(ESR1)	exp(ZFP36L1)	-1
taof(ESR1)	exp(AR)	-1
taof(ESR1)	exp(ACCN2)	1
taof(ESR1)	exp(KRT8)	-1
taof(ESR1)	exp(MYH7)	1
taof(ESR1)	exp(EPB41L3)	-1
taof(ESR1)	exp(KIAA1033)	1
taof(ESR1)	exp(ABCG8)	-1
taof(ESR1)	exp(LRRC15)	1
taof(ESR1)	exp(CCNB1)	-1
taof(ESR1)	exp(SRI)	-1
taof(ESR1)	exp(IL24)	1
taof(ESR1)	exp(CD164)	1
taof(ESR1)	exp(CHPT1)	1
taof(ESR1)	exp(SLC9A3R2)	1
taof(ESR1)	exp(KLRC3)	1
taof(ESR1)	exp(CST5)	1
taof(ESR1)	exp(A2M)	1
taof(ESR1)	exp(IGF1)	1
taof(ESR1)	exp(EPHX1)	1
taof(ESR1)	exp(GSTM4)	-1
taof(ESR1)	exp(SCML1)	1
taof(ESR1)	exp(CDC42EP1)	-1
taof(ESR1)	exp(CUL4A)	1
taof(ESR1)	exp(DEFB1)	1
taof(ESR1)	exp(BUB1)	-1
taof(ESR1)	exp(ETFB)	1
taof(ESR1)	exp(MYOF)	1
taof(ESR1)	exp(SH3BP4)	-1
taof(ESR1)	exp(SLC6A4)	1
taof(ESR1)	exp(SERPINI1)	1
taof(ESR1)	exp(CNNM4)	1
taof(ESR1)	exp(EIF2B1)	1
taof(ESR1)	exp(SARS)	1
taof(ESR1)	exp(BCL2L1)	-1
taof(ESR1)	exp(PRKAR2B)	-1
taof(ESR1)	exp(CBWD2)	1
taof(ESR1)	exp(NPR2)	1
taof(ESR1)	exp(CYP8B1)	-1
taof(ESR1)	exp(DUOX2)	1
taof(ESR1)	exp(ALPP)	1
taof(ESR1)	exp(QSOX1)	1
taof(ESR1)	exp(CLCN4)	1
taof(ESR1)	exp(ATP2B4)	1
taof(ESR1)	exp(CARS)	1
taof(ESR1)	exp(E4F1)	1
taof(ESR1)	exp(MAP4)	-1
taof(ESR1)	exp(SMS)	-1
taof(ESR1)	exp(LAMC2)	1
taof(ESR1)	exp(AGER)	1
taof(ESR1)	exp(GJA4)	1
taof(ESR1)	exp(SOD3)	-1
taof(ESR1)	exp(OXT)	1
taof(ESR1)	exp(ACSL5)	1
taof(ESR1)	exp(CYP4F11)	1
taof(ESR1)	exp(MT1H)	1
taof(ESR1)	exp(CST2)	1
taof(ESR1)	exp(BLMH)	1
taof(ESR1)	exp(CDH3)	-1
taof(ESR1)	exp(S100A8)	-1
taof(ESR1)	exp(LTBP1)	1
taof(ESR1)	exp(MTA3)	1
taof(ESR1)	exp(PPIG)	-1
taof(ESR1)	exp(UBD)	1
taof(ESR1)	exp(APBB1)	1
taof(ESR1)	exp(CD44)	1
taof(ESR1)	exp(GABRD)	1
taof(ESR1)	exp(PTPRU)	1
taof(ESR1)	exp(FOLR1)	-1
taof(ESR1)	exp(DIABLO)	-1
taof(ESR1)	exp(CYP1A1)	1
taof(ESR1)	exp(CAV1)	-1
taof(ESR1)	exp(C3)	1
taof(ESR1)	exp(BIRC3)	1
taof(ESR1)	exp(IVL)	1
taof(ESR1)	exp(TAGLN)	-1
taof(ESR1)	exp(RUVBL1)	-1
taof(ESR1)	exp(PRSS23)	1
taof(ESR1)	exp(ELOVL1)	-1
taof(ESR1)	exp(TXNIP)	-1
taof(ESR1)	exp(HSPA8)	1
taof(ESR1)	exp(THY1)	-1
taof(ESR1)	exp(IGFBP2)	1
taof(ESR1)	exp(VEGFA)	1
taof(ESR1)	exp(EIF2AK3)	1
taof(ESR1)	exp(MSMB)	1
taof(ESR1)	exp(CKS1B)	-1
taof(ESR1)	exp(SOCS3)	1
taof(ESR1)	exp(MATN1)	1
taof(ESR1)	exp(MCM3AP)	1
taof(ESR1)	exp(CRLF1)	1
taof(ESR1)	exp(OPRL1)	1
taof(ESR1)	exp(BMP2)	1
taof(ESR1)	exp(MEF2A)	1
taof(ESR1)	exp(PLOD2)	1
taof(ESR1)	exp(TPD52L1)	1
taof(ESR1)	exp(SCP2)	1
taof(ESR1)	exp(KLF10)	1
taof(ESR1)	exp(RAB36)	1
taof(ESR1)	exp(CKLF)	1
taof(ESR1)	exp(INHBA)	-1
taof(ESR1)	exp(RALA)	1
taof(ESR1)	exp(HOMER2)	1
taof(ESR1)	exp(EIF2S2)	1
taof(ESR1)	exp(TRIM25)	1
taof(ESR1)	exp(AMPD2)	-1
taof(ESR1)	exp(DNALI1)	1
taof(ESR1)	exp(HN1)	-1
taof(ESR1)	exp(KLRC2)	1
taof(ESR1)	exp(CDKN1A)	1
taof(ESR1)	exp(HMGA1)	-1
taof(ESR1)	exp(CYC1)	1
taof(ESR1)	exp(CORO1C)	-1
taof(ESR1)	exp(CA12)	1
taof(ESR1)	exp(EIF1AY)	1
taof(ESR1)	exp(SOX9)	-1
taof(ESR1)	exp(CCNG1)	-1
taof(ESR1)	exp(KRT7)	-1
taof(ESR1)	exp(GJB2)	1
taof(ESR1)	exp(CST1)	1
taof(ESR1)	exp(PELP1)	1
taof(ESR1)	exp(ABHD14A)	-1
taof(ESR1)	exp(TERT)	1
taof(ESR1)	exp(PTGS2)	1
taof(ESR1)	exp(ALDH2)	1
taof(ESR1)	exp(UGT2B10)	1
taof(ESR1)	exp(COL1A2)	1
taof(ESR1)	exp(LCAT)	1
taof(ESR1)	exp(CYP1A2)	1
taof(ESR1)	exp(SFRS5)	1
taof(ESR1)	exp(RARB)	-1
taof(ESR1)	exp(SLC1A4)	-1
taof(ESR1)	exp(AKAP2)	-1
taof(ESR1)	exp(SAA2)	1
taof(ESR1)	exp(PVALB)	1
taof(ESR1)	exp(BCL7A)	1
taof(ESR1)	exp(SFRS2IP)	1
taof(ESR1)	exp(GRB10)	-1
taof(ESR1)	exp(FST)	1
taof(ESR1)	exp(CCNA1)	1
taof(ESR1)	exp(ZNF267)	1
taof(ESR1)	exp(LTF)	1
taof(ESR1)	exp(PITX1)	1
taof(ESR1)	exp(NOS2)	1
taof(ESR1)	exp(CDC2)	-1
taof(ESR1)	exp(ALCAM)	-1
taof(ESR1)	exp(PDZK1)	1
taof(ESR1)	exp(GHRHR)	1
taof(ESR1)	exp(SDS)	1
taof(ESR1)	exp(SLC10A1)	-1
taof(ESR1)	exp(SLCO2A1)	1
taof(ESR1)	exp(GPC1)	1
taof(ESR1)	exp(KLRC4)	1
taof(ESR1)	exp(PMAIP1)	-1
taof(ESR1)	exp(ZNF185)	1
taof(ESR1)	exp(SLC6A3)	1
taof(ESR1)	exp(DHCR7)	1
taof(ESR1)	exp(ID3)	-1
taof(ESR1)	exp(TTC37)	1
taof(ESR1)	exp(KARS)	1
taof(ESR1)	exp(PLAG1)	1
taof(ESR1)	exp(RPLP2)	-1
taof(ESR1)	exp(TJP2)	-1
taof(ESR1)	exp(PKP2)	-1
taof(ESR1)	exp(EIF3G)	1
NFE2L2	exp(GPX1)	-1
NFE2L2	exp(GSTA3)	1
NFE2L2	exp(GSTP1)	1
NFE2L2	exp(ALDH1A1)	1
NFE2L2	exp(PCDH1)	1
NFE2L2	exp(AKR1C3)	1
NFE2L2	exp(EGR1)	-1
NFE2L2	exp(TFPI)	1
NFE2L2	exp(FTL)	1
NFE2L2	exp(CES2)	1
NFE2L2	exp(HIGD1C)	1
NFE2L2	exp(PPP1CB)	-1
NFE2L2	exp(AKR1B10)	1
NFE2L2	exp(HMOX1)	1
NFE2L2	exp(CRABP2)	1
NFE2L2	exp(NDEL1)	-1
NFE2L2	exp(RNF149)	-1
NFE2L2	exp(PRDX6)	1
NFE2L2	exp(AP1G2)	-1
NFE2L2	exp(PTGR1)	1
NFE2L2	exp(NQO1)	1
NFE2L2	exp(GNG12)	-1
NFE2L2	exp(FTH1)	1
NFE2L2	exp(UGT1A3)	1
NFE2L2	exp(AOX1)	1
NFE2L2	exp(ALDH1A2)	1
NFE2L2	exp(MT1B)	-1
NFE2L2	exp(SLC35A2)	1
NFE2L2	exp(MNS1)	-1
NFE2L2	exp(GPX2)	1
NFE2L2	exp(MBP)	-1
NFE2L2	exp(GSTA5)	1
NFE2L2	exp(RELB)	-1
NFE2L2	exp(TXNRD1)	1
NFE2L2	exp(G6PD)	1
NFE2L2	exp(UGT2B10)	1
NFE2L2	exp(GSR)	1
NFE2L2	exp(UGT1A6)	1
NFE2L2	exp(BHLHE40)	-1
NFE2L2	exp(MAP1D)	-1
NFE2L2	exp(CNN1)	-1
NFE2L2	exp(EPPK1)	-1
NFE2L2	exp(SLC15A2)	-1
NFE2L2	exp(KIF5B)	1
NFE2L2	exp(HINT2)	-1
NFE2L2	exp(NRD1)	-1
NFE2L2	exp(GSTM5)	1
NFE2L2	exp(ABCC1)	1
NFE2L2	exp(ABCC2)	1
NFE2L2	exp(PGD)	1
NFE2L2	exp(PRDX1)	1
NFE2L2	exp(ATP7A)	1
NFE2L2	exp(GSTM1)	1
NFE2L2	exp(ZNF24)	-1
NFE2L2	exp(C7orf36)	-1
NFE2L2	exp(NFE2L2)	1
NFE2L2	exp(GCLC)	1
NFE2L2	exp(DUSP18)	-1
NFE2L2	exp(LOC727765)	-1
NFE2L2	exp(UGDH)	1
NFE2L2	exp(GGNBP2)	1
NFE2L2	exp(SRXN1)	1
NFE2L2	exp(GCLM)	1
NFE2L2	exp(CWC22)	1
NFE2L2	exp(TXN)	1
NFE2L2	exp(SOD1)	1
NFE2L2	exp(CASP4)	-1
NFE2L2	exp(PIGR)	-1
NFE2L2	exp(ABCC3)	1
NFE2L2	exp(MT1X)	-1
NFE2L2	exp(AKR1C1)	1
NFE2L2	exp(PITPNM1)	-1
NFE2L2	exp(CEL)	1
NFE2L2	exp(OSGIN1)	1
NFE2L2	exp(EPHX1)	1
NFE2L2	exp(LOC728160)	1
NFE2L2	exp(HDC)	-1
NFE2L2	exp(VAMP3)	-1
NFE2L2	exp(CES1)	1
NFE2L2	exp(GSTT2B)	1
NFE2L2	exp(UGT1A4)	1
NFE2L2	exp(GSTM4)	1
NFE2L2	exp(ME1)	1
NFE2L2	exp(FERMT3)	-1
taof(NFE2L2)	exp(ATP2A2)	1
taof(NFE2L2)	exp(GSTP1)	1
taof(NFE2L2)	exp(CLPP)	1
taof(NFE2L2)	exp(CA3)	1
taof(NFE2L2)	exp(RNF7)	1
taof(NFE2L2)	exp(LY75)	1
taof(NFE2L2)	exp(PAK2)	1
taof(NFE2L2)	exp(IL12B)	-1
taof(NFE2L2)	exp(EGR1)	1
taof(NFE2L2)	exp(SCD)	1
taof(NFE2L2)	exp(PSMD12)	1
taof(NFE2L2)	exp(CREM)	1
taof(NFE2L2)	exp(WNT4)	-1
taof(NFE2L2)	exp(MGAT2)	1
taof(NFE2L2)	exp(AHR)	1
taof(NFE2L2)	exp(EIF6)	1
taof(NFE2L2)	exp(MFI2)	1
taof(NFE2L2)	exp(CSF2)	-1
taof(NFE2L2)	exp(TFRC)	1
taof(NFE2L2)	exp(MCM2)	1
taof(NFE2L2)	exp(PTGR1)	1
taof(NFE2L2)	exp(NQO1)	1
taof(NFE2L2)	exp(CLIC3)	1
taof(NFE2L2)	exp(LGALS8)	1
taof(NFE2L2)	exp(EVI1)	1
taof(NFE2L2)	exp(PSMB1)	1
taof(NFE2L2)	exp(CDH11)	1
taof(NFE2L2)	exp(SLC9A8)	1
taof(NFE2L2)	exp(KDR)	-1
taof(NFE2L2)	exp(RBL1)	1
taof(NFE2L2)	exp(COG1)	1
taof(NFE2L2)	exp(CYP2C18)	1
taof(NFE2L2)	exp(GNB2L1)	1
taof(NFE2L2)	exp(INS)	1
taof(NFE2L2)	exp(RAPGEF4)	1
taof(NFE2L2)	exp(UGT1A6)	1
taof(NFE2L2)	exp(GCH1)	1
taof(NFE2L2)	exp(APCS)	1
taof(NFE2L2)	exp(EIF3CL)	1
taof(NFE2L2)	exp(CCR5)	1
taof(NFE2L2)	exp(HSP90AB1)	1
taof(NFE2L2)	exp(C1QA)	1
taof(NFE2L2)	exp(SERPINA3)	1
taof(NFE2L2)	exp(ACTG1)	1
taof(NFE2L2)	exp(STAT3)	1
taof(NFE2L2)	exp(PSMC1)	1
taof(NFE2L2)	exp(PRDX1)	1
taof(NFE2L2)	exp(KYNU)	1
taof(NFE2L2)	exp(MB)	1
taof(NFE2L2)	exp(PSMB9)	1
taof(NFE2L2)	exp(KCNJ5)	1
taof(NFE2L2)	exp(TPI1)	1
taof(NFE2L2)	exp(COL4A1)	1
taof(NFE2L2)	exp(GPX4)	1
taof(NFE2L2)	exp(CD2)	1
taof(NFE2L2)	exp(HNRPDL)	1
taof(NFE2L2)	exp(LRP1B)	1
taof(NFE2L2)	exp(BCLAF1)	1
taof(NFE2L2)	exp(UGT2B4)	1
taof(NFE2L2)	exp(SLC25A3)	1
taof(NFE2L2)	exp(CDK7)	1
taof(NFE2L2)	exp(SLC10A2)	1
taof(NFE2L2)	exp(ARAF)	1
taof(NFE2L2)	exp(KCNQ2)	1
taof(NFE2L2)	exp(GTF2B)	1
taof(NFE2L2)	exp(NCAPG)	1
taof(NFE2L2)	exp(ABCC3)	1
taof(NFE2L2)	exp(ARG2)	1
taof(NFE2L2)	exp(FRRS1)	1
taof(NFE2L2)	exp(CYP1B1)	1
taof(NFE2L2)	exp(SLC12A4)	1
taof(NFE2L2)	exp(PTPN21)	1
taof(NFE2L2)	exp(IKBKG)	1
taof(NFE2L2)	exp(GABARAPL1)	1
taof(NFE2L2)	exp(MARK1)	1
taof(NFE2L2)	exp(CYP2A13)	1
taof(NFE2L2)	exp(ZNF394)	1
taof(NFE2L2)	exp(CMPK2)	1
taof(NFE2L2)	exp(HSP90AA1)	1
taof(NFE2L2)	exp(MCM6)	1
taof(NFE2L2)	exp(TNPO1)	1
taof(NFE2L2)	exp(PDIA3)	1
taof(NFE2L2)	exp(XBP1)	1
taof(NFE2L2)	exp(P4HA1)	1
taof(NFE2L2)	exp(CLPB)	1
taof(NFE2L2)	exp(ARG1)	1
taof(NFE2L2)	exp(HAX1)	1
taof(NFE2L2)	exp(LPL)	1
taof(NFE2L2)	exp(DST)	1
taof(NFE2L2)	exp(PKNOX2)	1
taof(NFE2L2)	exp(FTL)	1
taof(NFE2L2)	exp(PTPRG)	1
taof(NFE2L2)	exp(ACOT9)	1
taof(NFE2L2)	exp(UGT1A1)	1
taof(NFE2L2)	exp(HIRA)	1
taof(NFE2L2)	exp(ALDH9A1)	1
taof(NFE2L2)	exp(EPHB4)	1
taof(NFE2L2)	exp(LAPTM5)	1
taof(NFE2L2)	exp(CXCL12)	1
taof(NFE2L2)	exp(TNF)	-1
taof(NFE2L2)	exp(MSX2)	1
taof(NFE2L2)	exp(MVK)	1
taof(NFE2L2)	exp(PSMA4)	1
taof(NFE2L2)	exp(STX5)	1
taof(NFE2L2)	exp(HAND2)	1
taof(NFE2L2)	exp(AKR1C2)	1
taof(NFE2L2)	exp(SELS)	1
taof(NFE2L2)	exp(PPM1A)	1
taof(NFE2L2)	exp(SEC61A1)	1
taof(NFE2L2)	exp(TGIF1)	1
taof(NFE2L2)	exp(DCK)	1
taof(NFE2L2)	exp(G6PD)	1
taof(NFE2L2)	exp(TAF5)	1
taof(NFE2L2)	exp(RAB4A)	1
taof(NFE2L2)	exp(M6PR)	1
taof(NFE2L2)	exp(EIF4G2)	1
taof(NFE2L2)	exp(NCKAP1)	1
taof(NFE2L2)	exp(HTATIP2)	1
taof(NFE2L2)	exp(GSR)	1
taof(NFE2L2)	exp(FBRS)	1
taof(NFE2L2)	exp(LYZ)	1
taof(NFE2L2)	exp(CXCL2)	-1
taof(NFE2L2)	exp(TRIB3)	1
taof(NFE2L2)	exp(SERPINH1)	1
taof(NFE2L2)	exp(IGF2)	-1
taof(NFE2L2)	exp(TCF7)	1
taof(NFE2L2)	exp(CFTR)	-1
taof(NFE2L2)	exp(SGPL1)	1
taof(NFE2L2)	exp(MAFF)	1
taof(NFE2L2)	exp(HNRNPA1)	1
taof(NFE2L2)	exp(AGPAT3)	1
taof(NFE2L2)	exp(ATF4)	1
taof(NFE2L2)	exp(ILF2)	1
taof(NFE2L2)	exp(EPHA3)	1
taof(NFE2L2)	exp(TNFSF9)	-1
taof(NFE2L2)	exp(PKNOX1)	1
taof(NFE2L2)	exp(VPS4B)	1
taof(NFE2L2)	exp(SAA4)	1
taof(NFE2L2)	exp(GAS2)	1
taof(NFE2L2)	exp(ATP9B)	1
taof(NFE2L2)	exp(KCNJ15)	1
taof(NFE2L2)	exp(UBE2V2)	1
taof(NFE2L2)	exp(ATF5)	1
taof(NFE2L2)	exp(SLC25A32)	1
taof(NFE2L2)	exp(AFP)	-1
taof(NFE2L2)	exp(SLC22A7)	1
taof(NFE2L2)	exp(ARNTL)	1
taof(NFE2L2)	exp(CCL4)	-1
taof(NFE2L2)	exp(SEC23B)	1
taof(NFE2L2)	exp(RSPO3)	1
taof(NFE2L2)	exp(GGT1)	1
taof(NFE2L2)	exp(UMPS)	1
taof(NFE2L2)	exp(DSTN)	1
taof(NFE2L2)	exp(HLA-C)	1
taof(NFE2L2)	exp(OSGIN1)	1
taof(NFE2L2)	exp(P4HA2)	1
taof(NFE2L2)	exp(NR1I3)	1
taof(NFE2L2)	exp(OTC)	1
taof(NFE2L2)	exp(FMO1)	1
taof(NFE2L2)	exp(APEX1)	1
taof(NFE2L2)	exp(ELN)	-1
taof(NFE2L2)	exp(PCDHB8)	1
taof(NFE2L2)	exp(PSMD11)	1
taof(NFE2L2)	exp(ETS1)	1
taof(NFE2L2)	exp(CCL8)	-1
taof(NFE2L2)	exp(C5)	1
taof(NFE2L2)	exp(NARS)	1
taof(NFE2L2)	exp(RHOU)	1
taof(NFE2L2)	exp(PPP1R7)	1
taof(NFE2L2)	exp(BYSL)	1
taof(NFE2L2)	exp(HSPB1)	1
taof(NFE2L2)	exp(SERINC4)	1
taof(NFE2L2)	exp(ATP2C1)	1
taof(NFE2L2)	exp(CRYAB)	1
taof(NFE2L2)	exp(CEBPB)	1
taof(NFE2L2)	exp(SORBS1)	1
taof(NFE2L2)	exp(INPP4A)	1
taof(NFE2L2)	exp(HSPB8)	1
taof(NFE2L2)	exp(UHRF1)	1
taof(NFE2L2)	exp(COG6)	1
taof(NFE2L2)	exp(ABCB11)	1
taof(NFE2L2)	exp(ZFHX3)	1
taof(NFE2L2)	exp(SRF)	1
taof(NFE2L2)	exp(SOX5)	1
taof(NFE2L2)	exp(FMNL1)	1
taof(NFE2L2)	exp(PSMA7)	1
taof(NFE2L2)	exp(PI4K2A)	1
taof(NFE2L2)	exp(KCNV2)	1
taof(NFE2L2)	exp(AQP7)	1
taof(NFE2L2)	exp(PAWR)	1
taof(NFE2L2)	exp(RNASE4)	1
taof(NFE2L2)	exp(C1orf74)	1
taof(NFE2L2)	exp(TALDO1)	1
taof(NFE2L2)	exp(COL3A1)	1
taof(NFE2L2)	exp(PLA2G7)	1
taof(NFE2L2)	exp(C9orf142)	1
taof(NFE2L2)	exp(CUL3)	1
taof(NFE2L2)	exp(SAT1)	1
taof(NFE2L2)	exp(TPM1)	1
taof(NFE2L2)	exp(SEC62)	1
taof(NFE2L2)	exp(CTSE)	1
taof(NFE2L2)	exp(RAB23)	1
taof(NFE2L2)	exp(GPX3)	1
taof(NFE2L2)	exp(EGR2)	1
taof(NFE2L2)	exp(HLTF)	1
taof(NFE2L2)	exp(MAFG)	1
taof(NFE2L2)	exp(CXorf15)	1
taof(NFE2L2)	exp(ATP6V1C1)	1
taof(NFE2L2)	exp(IRF5)	1
taof(NFE2L2)	exp(MTCH2)	1
taof(NFE2L2)	exp(FGF17)	1
taof(NFE2L2)	exp(GSTM5)	1
taof(NFE2L2)	exp(EPB41)	1
taof(NFE2L2)	exp(RHOC)	1
taof(NFE2L2)	exp(CDH22)	1
taof(NFE2L2)	exp(ATP8A1)	1
taof(NFE2L2)	exp(RAN)	1
taof(NFE2L2)	exp(PSMD7)	1
taof(NFE2L2)	exp(EIF3E)	1
taof(NFE2L2)	exp(ROCK2)	1
taof(NFE2L2)	exp(TXN)	1
taof(NFE2L2)	exp(CSF1)	-1
taof(NFE2L2)	exp(RAB27A)	1
taof(NFE2L2)	exp(GLUL)	1
taof(NFE2L2)	exp(HPRT1)	1
taof(NFE2L2)	exp(CH25H)	-1
taof(NFE2L2)	exp(SLC20A1)	1
taof(NFE2L2)	exp(NFKB1)	1
taof(NFE2L2)	exp(CD300C)	1
taof(NFE2L2)	exp(KLF9)	1
taof(NFE2L2)	exp(IPO13)	1
taof(NFE2L2)	exp(NR1D1)	1
taof(NFE2L2)	exp(MAZ)	1
taof(NFE2L2)	exp(PSMB10)	1
taof(NFE2L2)	exp(COQ7)	1
taof(NFE2L2)	exp(IL6)	-1
taof(NFE2L2)	exp(PPIB)	1
taof(NFE2L2)	exp(CXADR)	1
taof(NFE2L2)	exp(PSMD3)	1
taof(NFE2L2)	exp(CLIC4)	1
taof(NFE2L2)	exp(ERP29)	1
taof(NFE2L2)	exp(VEGFC)	1
taof(NFE2L2)	exp(LGALS1)	1
taof(NFE2L2)	exp(MAGI1)	1
taof(NFE2L2)	exp(AKR1C3)	1
taof(NFE2L2)	exp(VCL)	1
taof(NFE2L2)	exp(RARS)	1
taof(NFE2L2)	exp(STX4)	1
taof(NFE2L2)	exp(STXBP4)	1
taof(NFE2L2)	exp(GNA11)	1
taof(NFE2L2)	exp(UGT2B17)	1
taof(NFE2L2)	exp(MARCKS)	1
taof(NFE2L2)	exp(PLD1)	1
taof(NFE2L2)	exp(UGT1A3)	1
taof(NFE2L2)	exp(PPP1R9B)	1
taof(NFE2L2)	exp(CYP2U1)	1
taof(NFE2L2)	exp(PRDX6)	1
taof(NFE2L2)	exp(USP18)	1
taof(NFE2L2)	exp(CHORDC1)	1
taof(NFE2L2)	exp(ATP7B)	1
taof(NFE2L2)	exp(CYP4A11)	1
taof(NFE2L2)	exp(FKBP5)	1
taof(NFE2L2)	exp(DNAJB11)	1
taof(NFE2L2)	exp(TUBB3)	1
taof(NFE2L2)	exp(HABP2)	1
taof(NFE2L2)	exp(SLC35B1)	1
taof(NFE2L2)	exp(SLC6A1)	1
taof(NFE2L2)	exp(UBR1)	1
taof(NFE2L2)	exp(CCND1)	1
taof(NFE2L2)	exp(HSPA5)	1
taof(NFE2L2)	exp(C1QL3)	1
taof(NFE2L2)	exp(GSS)	1
taof(NFE2L2)	exp(CREG1)	1
taof(NFE2L2)	exp(MCFD2)	1
taof(NFE2L2)	exp(CD8B)	1
taof(NFE2L2)	exp(GSTM1)	1
taof(NFE2L2)	exp(CWF19L2)	1
taof(NFE2L2)	exp(COLEC12)	1
taof(NFE2L2)	exp(NFE2L2)	1
taof(NFE2L2)	exp(NFKBIL1)	1
taof(NFE2L2)	exp(CDC23)	1
taof(NFE2L2)	exp(EVI2A)	1
taof(NFE2L2)	exp(ARF1)	1
taof(NFE2L2)	exp(APOA4)	1
taof(NFE2L2)	exp(HSP90B1)	1
taof(NFE2L2)	exp(DNAJC3)	1
taof(NFE2L2)	exp(MGLL)	1
taof(NFE2L2)	exp(YAP1)	1
taof(NFE2L2)	exp(UBAC2)	1
taof(NFE2L2)	exp(ZIC5)	1
taof(NFE2L2)	exp(RGS2)	1
taof(NFE2L2)	exp(PSPH)	1
taof(NFE2L2)	exp(HMBS)	1
taof(NFE2L2)	exp(SERINC3)	1
taof(NFE2L2)	exp(PRKAR1B)	1
taof(NFE2L2)	exp(MEIS2)	1
taof(NFE2L2)	exp(IL1F9)	-1
taof(NFE2L2)	exp(PPP3CB)	1
taof(NFE2L2)	exp(CD2AP)	1
taof(NFE2L2)	exp(VLDLR)	1
taof(NFE2L2)	exp(DGUOK)	1
taof(NFE2L2)	exp(SLCO2B1)	1
taof(NFE2L2)	exp(MGST1)	1
taof(NFE2L2)	exp(ING5)	1
taof(NFE2L2)	exp(PTPRF)	1
taof(NFE2L2)	exp(PSMA6)	1
taof(NFE2L2)	exp(PLA2G1B)	1
taof(NFE2L2)	exp(PTPRK)	1
taof(NFE2L2)	exp(CDK4)	1
taof(NFE2L2)	exp(OXCT1)	1
taof(NFE2L2)	exp(NGF)	1
taof(NFE2L2)	exp(PECI)	1
taof(NFE2L2)	exp(COX5B)	1
taof(NFE2L2)	exp(COPS5)	1
taof(NFE2L2)	exp(TBXAS1)	1
taof(NFE2L2)	exp(DMAP1)	1
taof(NFE2L2)	exp(CYP2A7)	1
taof(NFE2L2)	exp(SNRPA)	1
taof(NFE2L2)	exp(AKR1B10)	1
taof(NFE2L2)	exp(SLC2A1)	1
taof(NFE2L2)	exp(ARF3)	1
taof(NFE2L2)	exp(RRS1)	1
taof(NFE2L2)	exp(PTPLAD1)	1
taof(NFE2L2)	exp(CLCN3)	1
taof(NFE2L2)	exp(MORF4L2)	1
taof(NFE2L2)	exp(TEKT1)	-1
taof(NFE2L2)	exp(MALT1)	1
taof(NFE2L2)	exp(NDUFS8)	1
taof(NFE2L2)	exp(CTSD)	1
taof(NFE2L2)	exp(NFU1)	1
taof(NFE2L2)	exp(KCNB1)	1
taof(NFE2L2)	exp(CXCL10)	-1
taof(NFE2L2)	exp(EIF3D)	1
taof(NFE2L2)	exp(ABCD2)	1
taof(NFE2L2)	exp(ARMC9)	1
taof(NFE2L2)	exp(DYNLL1)	1
taof(NFE2L2)	exp(STK19)	1
taof(NFE2L2)	exp(GPX2)	1
taof(NFE2L2)	exp(HSPH1)	1
taof(NFE2L2)	exp(GSTA1)	1
taof(NFE2L2)	exp(GSTA5)	1
taof(NFE2L2)	exp(MLF1)	-1
taof(NFE2L2)	exp(ENTPD5)	1
taof(NFE2L2)	exp(PFN2)	1
taof(NFE2L2)	exp(TXNRD1)	1
taof(NFE2L2)	exp(FRS2)	1
taof(NFE2L2)	exp(SGK3)	1
taof(NFE2L2)	exp(PARP1)	1
taof(NFE2L2)	exp(CCT3)	1
taof(NFE2L2)	exp(GSN)	1
taof(NFE2L2)	exp(CCL17)	-1
taof(NFE2L2)	exp(EIF2S1)	1
taof(NFE2L2)	exp(ESD)	1
taof(NFE2L2)	exp(PCTK1)	1
taof(NFE2L2)	exp(GBE1)	1
taof(NFE2L2)	exp(HCK)	-1
taof(NFE2L2)	exp(FOS)	1
taof(NFE2L2)	exp(CDC20)	1
taof(NFE2L2)	exp(UBE2R2)	1
taof(NFE2L2)	exp(DUSP6)	1
taof(NFE2L2)	exp(CCL7)	1
taof(NFE2L2)	exp(ATP9A)	1
taof(NFE2L2)	exp(WIF1)	1
taof(NFE2L2)	exp(THRSP)	-1
taof(NFE2L2)	exp(RBM3)	1
taof(NFE2L2)	exp(FXYD6)	1
taof(NFE2L2)	exp(UGP2)	1
taof(NFE2L2)	exp(IRF6)	1
taof(NFE2L2)	exp(TMEM30A)	1
taof(NFE2L2)	exp(B4GALNT1)	1
taof(NFE2L2)	exp(PDIA4)	1
taof(NFE2L2)	exp(SEL1L)	1
taof(NFE2L2)	exp(SLC39A10)	1
taof(NFE2L2)	exp(IL1A)	-1
taof(NFE2L2)	exp(RBBP7)	1
taof(NFE2L2)	exp(TPM2)	-1
taof(NFE2L2)	exp(IKZF2)	1
taof(NFE2L2)	exp(STX6)	1
taof(NFE2L2)	exp(UBE2B)	1
taof(NFE2L2)	exp(ALAS1)	1
taof(NFE2L2)	exp(SEPT6)	1
taof(NFE2L2)	exp(HSPA1A)	1
taof(NFE2L2)	exp(DNAJC9)	1
taof(NFE2L2)	exp(HSPE1)	1
taof(NFE2L2)	exp(FOXP1)	1
taof(NFE2L2)	exp(PI4KB)	1
taof(NFE2L2)	exp(AKR1B1)	1
taof(NFE2L2)	exp(LIPA)	1
taof(NFE2L2)	exp(STIM1)	1
taof(NFE2L2)	exp(TOMM40L)	1
taof(NFE2L2)	exp(HSPA4L)	1
taof(NFE2L2)	exp(CDH4)	1
taof(NFE2L2)	exp(SLC11A2)	1
taof(NFE2L2)	exp(NR6A1)	1
taof(NFE2L2)	exp(ATP11A)	1
taof(NFE2L2)	exp(CCL3)	-1
taof(NFE2L2)	exp(RGS16)	1
taof(NFE2L2)	exp(ALDH1A1)	1
taof(NFE2L2)	exp(MT2A)	1
taof(NFE2L2)	exp(NBR1)	1
taof(NFE2L2)	exp(NUCB2)	1
taof(NFE2L2)	exp(NEO1)	1
taof(NFE2L2)	exp(PSMA2)	-1
taof(NFE2L2)	exp(VCAM1)	-1
taof(NFE2L2)	exp(CREBBP)	1
taof(NFE2L2)	exp(UGT1A5)	1
taof(NFE2L2)	exp(USO1)	1
taof(NFE2L2)	exp(HGF)	1
taof(NFE2L2)	exp(SERF2)	1
taof(NFE2L2)	exp(PDK4)	1
taof(NFE2L2)	exp(ACP1)	1
taof(NFE2L2)	exp(PSMB3)	1
taof(NFE2L2)	exp(RAB1A)	1
taof(NFE2L2)	exp(APBA3)	1
taof(NFE2L2)	exp(TMED2)	1
taof(NFE2L2)	exp(SLC31A1)	1
taof(NFE2L2)	exp(IDE)	1
taof(NFE2L2)	exp(CUL1)	1
taof(NFE2L2)	exp(AOX1)	1
taof(NFE2L2)	exp(ANG)	1
taof(NFE2L2)	exp(INPP5D)	1
taof(NFE2L2)	exp(SLC12A2)	1
taof(NFE2L2)	exp(DYNC1H1)	1
taof(NFE2L2)	exp(UBA3)	1
taof(NFE2L2)	exp(PSMD1)	1
taof(NFE2L2)	exp(BTRC)	1
taof(NFE2L2)	exp(CRYM)	-1
taof(NFE2L2)	exp(PDIA5)	1
taof(NFE2L2)	exp(ARIH1)	1
taof(NFE2L2)	exp(HBB)	1
taof(NFE2L2)	exp(ITGA6)	1
taof(NFE2L2)	exp(ATP1A1)	1
taof(NFE2L2)	exp(VCP)	1
taof(NFE2L2)	exp(CXCL13)	-1
taof(NFE2L2)	exp(HSPA1B)	1
taof(NFE2L2)	exp(TKT)	1
taof(NFE2L2)	exp(MPHOSPH6)	1
taof(NFE2L2)	exp(PPP1R14A)	1
taof(NFE2L2)	exp(TUBB)	1
taof(NFE2L2)	exp(CCL27)	1
taof(NFE2L2)	exp(TSHR)	1
taof(NFE2L2)	exp(TYMP)	1
taof(NFE2L2)	exp(APOA5)	1
taof(NFE2L2)	exp(TBRG1)	1
taof(NFE2L2)	exp(IL10)	-1
taof(NFE2L2)	exp(PSMD14)	1
taof(NFE2L2)	exp(ALDOA)	1
taof(NFE2L2)	exp(MYO1C)	1
taof(NFE2L2)	exp(SLC5A1)	1
taof(NFE2L2)	exp(SPP1)	1
taof(NFE2L2)	exp(POSTN)	-1
taof(NFE2L2)	exp(HM13)	1
taof(NFE2L2)	exp(CXCL9)	-1
taof(NFE2L2)	exp(UBA1)	1
taof(NFE2L2)	exp(RELA)	1
taof(NFE2L2)	exp(SIK1)	1
taof(NFE2L2)	exp(PSMD13)	1
taof(NFE2L2)	exp(GCLM)	1
taof(NFE2L2)	exp(INCENP)	1
taof(NFE2L2)	exp(SOD1)	1
taof(NFE2L2)	exp(PPP2R5E)	1
taof(NFE2L2)	exp(FOXJ2)	1
taof(NFE2L2)	exp(ITGB2)	1
taof(NFE2L2)	exp(CTSS)	1
taof(NFE2L2)	exp(PTER)	1
taof(NFE2L2)	exp(C1QB)	1
taof(NFE2L2)	exp(UBE2I)	1
taof(NFE2L2)	exp(TCF7L2)	1
taof(NFE2L2)	exp(OASL)	1
taof(NFE2L2)	exp(FCGR2B)	1
taof(NFE2L2)	exp(Pdhb)	1
taof(NFE2L2)	exp(CASP3)	1
taof(NFE2L2)	exp(IGF1)	1
taof(NFE2L2)	exp(EPHX1)	1
taof(NFE2L2)	exp(TIAM2)	1
taof(NFE2L2)	exp(GSTT2B)	1
taof(NFE2L2)	exp(LMNA)	1
taof(NFE2L2)	exp(UFD1L)	1
taof(NFE2L2)	exp(ICAM1)	1
taof(NFE2L2)	exp(CCT7)	1
taof(NFE2L2)	exp(SFRS2)	1
taof(NFE2L2)	exp(WDR6)	-1
taof(NFE2L2)	exp(PDIA6)	1
taof(NFE2L2)	exp(TAP2)	1
taof(NFE2L2)	exp(CAT)	1
taof(NFE2L2)	exp(CD36)	1
taof(NFE2L2)	exp(BAT1)	1
taof(NFE2L2)	exp(DDC)	1
taof(NFE2L2)	exp(ABCB1)	1
taof(NFE2L2)	exp(EXOC4)	1
taof(NFE2L2)	exp(DNAJB1)	1
taof(NFE2L2)	exp(CYP3A4)	1
taof(NFE2L2)	exp(GSTA2)	1
taof(NFE2L2)	exp(CRABP2)	-1
taof(NFE2L2)	exp(FTH1)	1
taof(NFE2L2)	exp(B4GALT6)	1
taof(NFE2L2)	exp(CYP3A7)	1
taof(NFE2L2)	exp(CCNT2)	1
taof(NFE2L2)	exp(SNAPIN)	1
taof(NFE2L2)	exp(AMD1)	1
taof(NFE2L2)	exp(NDUFS4)	1
taof(NFE2L2)	exp(E4F1)	1
taof(NFE2L2)	exp(NUP155)	1
taof(NFE2L2)	exp(ALCAM)	1
taof(NFE2L2)	exp(RPS16)	1
taof(NFE2L2)	exp(CLEC4D)	1
taof(NFE2L2)	exp(ZFAND5)	1
taof(NFE2L2)	exp(PPARG)	1
taof(NFE2L2)	exp(HERPUD1)	1
taof(NFE2L2)	exp(XPO1)	1
taof(NFE2L2)	exp(MED20)	1
taof(NFE2L2)	exp(GCA)	1
taof(NFE2L2)	exp(IL23A)	-1
taof(NFE2L2)	exp(LRP2)	1
taof(NFE2L2)	exp(SLC6A9)	1
taof(NFE2L2)	exp(PDGFA)	1
taof(NFE2L2)	exp(ADSSL1)	1
taof(NFE2L2)	exp(MT1A)	1
taof(NFE2L2)	exp(TCF12)	1
taof(NFE2L2)	exp(FGFR4)	1
taof(NFE2L2)	exp(CYP1A1)	1
taof(NFE2L2)	exp(ALDH3A1)	1
taof(NFE2L2)	exp(RUVBL1)	1
taof(NFE2L2)	exp(SOCS4)	1
taof(NFE2L2)	exp(SGSH)	1
taof(NFE2L2)	exp(BNIP3)	1
taof(NFE2L2)	exp(SPHK2)	1
taof(NFE2L2)	exp(PRDX2)	1
taof(NFE2L2)	exp(ELL3)	1
taof(NFE2L2)	exp(ZFPM2)	1
taof(NFE2L2)	exp(CTNNB1)	1
taof(NFE2L2)	exp(TNIK)	1
taof(NFE2L2)	exp(SCPEP1)	1
taof(NFE2L2)	exp(GSPT1)	1
taof(NFE2L2)	exp(PFKFB3)	1
taof(NFE2L2)	exp(ME1)	1
taof(NFE2L2)	exp(HOXA2)	1
taof(NFE2L2)	exp(USP38)	1
taof(NFE2L2)	exp(SOCS3)	1
taof(NFE2L2)	exp(GPRC5C)	1
taof(NFE2L2)	exp(SLC26A1)	1
taof(NFE2L2)	exp(NINJ2)	1
taof(NFE2L2)	exp(LCP1)	1
taof(NFE2L2)	exp(RBX1)	1
taof(NFE2L2)	exp(GSTO1)	1
taof(NFE2L2)	exp(ATP1A2)	1
taof(NFE2L2)	exp(IPO9)	1
taof(NFE2L2)	exp(CSF1R)	1
taof(NFE2L2)	exp(IMPACT)	1
taof(NFE2L2)	exp(HMOX1)	1
taof(NFE2L2)	exp(ZEB2)	1
taof(NFE2L2)	exp(NFYB)	1
taof(NFE2L2)	exp(MAPK10)	1
taof(NFE2L2)	exp(MGST3)	1
taof(NFE2L2)	exp(SOX9)	1
taof(NFE2L2)	exp(KEAP1)	1
taof(NFE2L2)	exp(PSMA1)	1
taof(NFE2L2)	exp(GJB2)	1
taof(NFE2L2)	exp(PSMD5)	1
taof(NFE2L2)	exp(FGB)	1
taof(NFE2L2)	exp(RAB2A)	1
taof(NFE2L2)	exp(CCL2)	-1
taof(NFE2L2)	exp(ALDH2)	1
taof(NFE2L2)	exp(SLC4A4)	1
taof(NFE2L2)	exp(TTN)	1
taof(NFE2L2)	exp(COG2)	1
taof(NFE2L2)	exp(HMX3)	1
taof(NFE2L2)	exp(NFAT5)	1
taof(NFE2L2)	exp(BHMT)	1
taof(NFE2L2)	exp(ZNF263)	1
taof(NFE2L2)	exp(CYP1A2)	1
taof(NFE2L2)	exp(PSAT1)	1
taof(NFE2L2)	exp(CDC34)	1
taof(NFE2L2)	exp(SAA2)	1
taof(NFE2L2)	exp(RPS27A)	1
taof(NFE2L2)	exp(TJP2)	1
taof(NFE2L2)	exp(UBE2K)	1
taof(NFE2L2)	exp(PTGFRN)	1
taof(NFE2L2)	exp(CCNE2)	1
taof(NFE2L2)	exp(CUL4B)	1
taof(NFE2L2)	exp(ATP7A)	1
taof(NFE2L2)	exp(SLC1A4)	1
taof(NFE2L2)	exp(IDH1)	1
taof(NFE2L2)	exp(SQSTM1)	1
taof(NFE2L2)	exp(EN1)	1
taof(NFE2L2)	exp(GORASP2)	1
taof(NFE2L2)	exp(CBR1)	1
taof(NFE2L2)	exp(PDIA2)	1
taof(NFE2L2)	exp(CLEC11A)	1
taof(NFE2L2)	exp(GFER)	1
taof(NFE2L2)	exp(GCLC)	1
taof(NFE2L2)	exp(TSR1)	1
taof(NFE2L2)	exp(TDO2)	1
taof(NFE2L2)	exp(C1QC)	1
taof(NFE2L2)	exp(AHSA1)	1
taof(NFE2L2)	exp(UGDH)	1
taof(NFE2L2)	exp(SRXN1)	1
taof(NFE2L2)	exp(PSMB2)	1
taof(NFE2L2)	exp(STIP1)	1
taof(NFE2L2)	exp(HOMEZ)	1
taof(NFE2L2)	exp(HDAC6)	1
taof(NFE2L2)	exp(PNLIPRP2)	1
taof(NFE2L2)	exp(AKR1C1)	1
taof(NFE2L2)	exp(PPP2R2A)	1
taof(NFE2L2)	exp(PPP1R16B)	1
taof(NFE2L2)	exp(DCLK1)	1
taof(NFE2L2)	exp(ATF3)	1
taof(NFE2L2)	exp(LOC728160)	1
taof(NFE2L2)	exp(PSMA5)	1
taof(NFE2L2)	exp(CLPTM1L)	1
taof(NFE2L2)	exp(MEGF6)	1
taof(NFE2L2)	exp(ID3)	1
taof(NFE2L2)	exp(CXCL11)	-1
taof(NFE2L2)	exp(EIF3G)	1
taof(NFE2L2)	exp(MMP12)	1
Particulate Matter	exp(SCARA3)	-1
Particulate Matter	exp(GPX1)	1
Particulate Matter	exp(XBP1)	-1
Particulate Matter	exp(SOD1)	1
Particulate Matter	exp(SOD2)	1
Particulate Matter	exp(HMOX1)	1
Particulate Matter	exp(DDIT3)	1
Particulate Matter	exp(HSPA5)	1
ESR1	exp(CYB5A)	1
ESR1	exp(CYP19A1)	-1
ESR1	exp(PGR)	1
ESR1	exp(EVL)	1
ESR1	exp(KRT18)	1
ESR1	exp(CTSC)	-1
ESR1	exp(HSD17B3)	-1
ESR1	exp(CDK2)	-1
ESR1	exp(SYNCRIP)	1
ESR1	exp(CD68)	-1
ESR1	exp(F5)	1
ESR1	exp(CA9)	-1
ESR1	exp(QDPR)	-1
ESR1	exp(CYP1A1)	1
ESR1	exp(VIM)	-1
ESR1	exp(KRT19)	1
ESR1	exp(STMN1)	-1
ESR1	exp(HGF)	1
ESR1	exp(IL1B)	-1
ESR1	exp(AKT1)	1
ESR1	exp(GRB7)	1
ESR1	exp(PSMD7)	1
ESR1	exp(IL6)	-1
BRCA1	exp(SMAD1)	1
BRCA1	exp(GSTP1)	-1
BRCA1	exp(UGCG)	-1
BRCA1	exp(PCM1)	-1
BRCA1	exp(CDYL2)	1
BRCA1	exp(CREM)	1
BRCA1	exp(NNMT)	1
BRCA1	exp(SEPP1)	1
BRCA1	exp(MITF)	1
BRCA1	exp(DICER1)	-1
BRCA1	exp(RFC3)	-1
BRCA1	exp(NEFL)	1
BRCA1	exp(HSF1)	-1
BRCA1	exp(COX7C)	1
BRCA1	exp(EVI1)	1
BRCA1	exp(MEST)	1
BRCA1	exp(TMPO)	1
BRCA1	exp(SNAI2)	-1
BRCA1	exp(TRIM29)	-1
BRCA1	exp(GLUD1)	-1
BRCA1	exp(IGFBP3)	1
BRCA1	exp(MKRN2)	-1
BRCA1	exp(PPAN-P2RY11)	-1
BRCA1	exp(MYB)	-1
BRCA1	exp(KIFC1)	1
BRCA1	exp(RRM2)	1
BRCA1	exp(KLHL12)	1
BRCA1	exp(TTLL4)	-1
BRCA1	exp(UAP1)	1
BRCA1	exp(SLC6A8)	1
BRCA1	exp(ANXA4)	-1
BRCA1	exp(KRI1)	-1
BRCA1	exp(FNBP1L)	-1
BRCA1	exp(SFRP4)	1
BRCA1	exp(NPHP1)	-1
BRCA1	exp(NPTXR)	-1
BRCA1	exp(NOTCH4)	1
BRCA1	exp(ACSL3)	-1
BRCA1	exp(MPO)	1
BRCA1	exp(BDNF)	1
BRCA1	exp(MEPCE)	-1
BRCA1	exp(CCPG1)	1
BRCA1	exp(WFDC1)	1
BRCA1	exp(TSPO)	1
BRCA1	exp(PEG3)	-1
BRCA1	exp(MARK1)	-1
BRCA1	exp(PID1)	1
BRCA1	exp(WBP11)	-1
BRCA1	exp(LARS2)	-1
BRCA1	exp(PDIA3)	1
BRCA1	exp(ZCCHC6)	1
BRCA1	exp(POLDIP2)	-1
BRCA1	exp(RND3)	1
BRCA1	exp(OFD1)	-1
BRCA1	exp(IFRD1)	1
BRCA1	exp(LAMA3)	1
BRCA1	exp(SLC25A28)	-1
BRCA1	exp(CCT8)	1
BRCA1	exp(ABCE1)	1
BRCA1	exp(IL10RB)	1
BRCA1	exp(ACO2)	1
BRCA1	exp(LANCL2)	-1
BRCA1	exp(GBA)	1
BRCA1	exp(MSH2)	1
BRCA1	exp(RASSF7)	-1
BRCA1	exp(FLOT1)	1
BRCA1	exp(ABCG1)	1
BRCA1	exp(TSPAN5)	1
BRCA1	exp(RAF1)	-1
BRCA1	exp(PGK1)	-1
BRCA1	exp(GNRH1)	1
BRCA1	exp(BRCA2)	-1
BRCA1	exp(LSM1)	1
BRCA1	exp(MYBL1)	1
BRCA1	exp(ADFP)	1
BRCA1	exp(NCK1)	1
BRCA1	exp(POLD2)	-1
BRCA1	exp(AEBP1)	1
BRCA1	exp(GLRX)	1
BRCA1	exp(ABHD5)	1
BRCA1	exp(TARSL2)	-1
BRCA1	exp(S1PR1)	1
BRCA1	exp(CCL4)	1
BRCA1	exp(NDFIP1)	1
BRCA1	exp(IFI16)	1
BRCA1	exp(LOC643750)	1
BRCA1	exp(MT1F)	-1
BRCA1	exp(SALL3)	1
BRCA1	exp(LANCL1)	-1
BRCA1	exp(CCNG2)	1
BRCA1	exp(EPRS)	1
BRCA1	exp(LDHA)	-1
BRCA1	exp(TM9SF2)	1
BRCA1	exp(TRRAP)	-1
BRCA1	exp(WBP1)	-1
BRCA1	exp(TMEM37)	1
BRCA1	exp(L3MBTL2)	-1
BRCA1	exp(C14orf106)	-1
BRCA1	exp(LY96)	1
BRCA1	exp(SURF1)	1
BRCA1	exp(PIGL)	-1
BRCA1	exp(RGS17)	1
BRCA1	exp(IL32)	1
BRCA1	exp(EIF1AD)	-1
BRCA1	exp(PRPF8)	-1
BRCA1	exp(THBS1)	-1
BRCA1	exp(FMNL1)	1
BRCA1	exp(DLG1)	1
BRCA1	exp(FAM57A)	1
BRCA1	exp(MAP2K1)	1
BRCA1	exp(FCRL3)	-1
BRCA1	exp(KRT5)	-1
BRCA1	exp(NHSL1)	-1
BRCA1	exp(ZNF398)	-1
BRCA1	exp(ALK)	-1
BRCA1	exp(SEC62)	1
BRCA1	exp(TPM1)	-1
BRCA1	exp(GPX3)	1
BRCA1	exp(TRIM28)	-1
BRCA1	exp(FAM117B)	-1
BRCA1	exp(ZC3H13)	-1
BRCA1	exp(CLIP2)	1
BRCA1	exp(FAM167B)	1
BRCA1	exp(ITGAE)	1
BRCA1	exp(TPX2)	1
BRCA1	exp(NOV)	1
BRCA1	exp(ARD1A)	-1
BRCA1	exp(BCL11A)	-1
BRCA1	exp(GFRA1)	1
BRCA1	exp(ALG5)	1
BRCA1	exp(GAP43)	1
BRCA1	exp(CALM3)	1
BRCA1	exp(KLF9)	1
BRCA1	exp(C19orf53)	1
BRCA1	exp(FIT1)	1
BRCA1	exp(NET1)	1
BRCA1	exp(ADNP)	1
BRCA1	exp(TGFBR3)	1
BRCA1	exp(CMTM6)	1
BRCA1	exp(PIGA)	-1
BRCA1	exp(RBMX2)	-1
BRCA1	exp(GRM5)	-1
BRCA1	exp(ERBB2IP)	1
BRCA1	exp(CD1D)	1
BRCA1	exp(VCL)	1
BRCA1	exp(PSMB4)	1
BRCA1	exp(RDX)	1
BRCA1	exp(TRAPPC9)	-1
BRCA1	exp(IL10RA)	1
BRCA1	exp(BRSK1)	1
[truncated: 1,579 more rows]

## Sheet: XenoMetab_Rn_Backbone
Source.Node	Relationship.Type	Target.Node
oxof(Cyp2e1)	->	Reactive Oxygen Species
catof(Cyp1a2)	->	Reactive Oxygen Species
catof(CYP1B1)	->	Reactive Oxygen Species
Cyp1a1	-cat->	catof(Cyp1a1)
Brca1	=|	taof(Esr1)
Polycyclic Aromatic Hydrocarbons	->	catof(CYP1B1)
Cyp1a2	-cat->	catof(Cyp1a2)
Diesel exhaust particles	->	catof(Cyp1a1)
8-Methyl-IQX	->	taof(Ahr)
Particulate Matter	-sub->	Polycyclic Aromatic Hydrocarbons
Nr1i3	-e->	taof(Nr1i3)
Indirubin	->	taof(Ahr)
Polycyclic Aromatic Hydrocarbons	->	taof(Ahr)
Ahrr	-|	taof(Ahr)
Diesel exhaust particles	->	Reactive Oxygen Species
Ahr	-e->	taof(Ahr)
Soot	->	taof(Ahr)
Aldh3a1	-cat->	catof(ALDH3A1)
Nr1i2	-e->	taof(Nr1i2)
Brca1	->	taof(Nfe2l2)
Polycyclic Aromatic Hydrocarbons	->	catof(Cyp1a1)
Diesel exhaust particles	->	taof(Nfe2l2)
Reactive Oxygen Species	->	4-Hydroxy-2-nonenal
Nfe2l2	-e->	taof(Nfe2l2)
Curcumin	-|	catof(Cyp1a2)
Esr1	-e->	taof(Esr1)
Curcumin	-|	catof(Cyp1a1)
Particulate Matter	-sub->	Soot
Benzo(a)pyrene	=>	taof(Ahr)
Diesel exhaust particles	->	catof(CYP1B1)
catof(Cyp1a1)	->	Reactive Oxygen Species
Cyp1b1	-cat->	catof(CYP1B1)
Diesel exhaust particles	->	taof(Ahr)
Diesel exhaust particles	->	catof(Cyp1a2)
Polycyclic Aromatic Hydrocarbons	-sub->	Benzo(a)pyrene
Particulate Matter	->	taof(Ahr)
Ahrr	=|	taof(Esr1)
catof(ALDH3A1)	-|	4-Hydroxy-2-nonenal
taof(Ahr)	->	Cyp1b1
taof(Esr1)	=>	Cyp1b1
taof(Ahr)	->	Ahrr
taof(Nr1i2)	->	Cyp1a2
taof(Ahr)	=>	Cyp1a2
taof(Nr1i3)	->	Cyp1a1
taof(Esr1)	->	Cyp1a1
taof(Nr1i2)	->	Cyp1a1
taof(Ahr)	=>	Cyp1a1
taof(Nfe2l2)	->	Aldh3a1
taof(Ahr)	->	Aldh3a1

## Sheet: XenoMetab_Rn_Downstream
StartNode	nodeLabel	Direction
taof(Esr1)	exp(RGD1561797)	-1
taof(Esr1)	exp(Mta3)	1
taof(Esr1)	exp(Agtr2)	1
taof(Esr1)	exp(Ctsd)	1
taof(Esr1)	exp(Cyp8b1)	-1
taof(Esr1)	exp(Srpx)	-1
taof(Esr1)	exp(Abcg5)	-1
taof(Esr1)	exp(Hspa8)	1
taof(Esr1)	exp(Slc16a3)	1
taof(Esr1)	exp(Arhgap26)	1
taof(Esr1)	exp(Ndrg4)	1
taof(Esr1)	exp(Pcf11)	1
taof(Esr1)	exp(Cst3)	1
taof(Esr1)	exp(Folr1)	-1
taof(Esr1)	exp(Tnpo3)	1
taof(Esr1)	exp(Angptl2)	1
taof(Esr1)	exp(Serpinb9)	1
taof(Esr1)	exp(LOC679578)	1
taof(Esr1)	exp(RGD1563853)	1
taof(Esr1)	exp(Msmb)	1
taof(Esr1)	exp(Grb10)	-1
taof(Esr1)	exp(Hspa5)	1
taof(Esr1)	exp(Lrig1)	1
taof(Esr1)	exp(Lrrc15)	1
taof(Esr1)	exp(Papss2)	1
taof(Esr1)	exp(Ptgs2)	1
taof(Esr1)	exp(Cdca4)	-1
taof(Esr1)	exp(Fosl1)	-1
taof(Esr1)	exp(Slco1a1)	-1
taof(Esr1)	exp(Elf3)	1
taof(Esr1)	exp(Txnrd1)	1
taof(Esr1)	exp(Defb1)	1
taof(Esr1)	exp(Acy1)	-1
taof(Esr1)	exp(Timp4)	1
taof(Esr1)	exp(Rala)	1
taof(Esr1)	exp(Mthfd1)	-1
taof(Esr1)	exp(Cacna2d2)	1
taof(Esr1)	exp(Rabl4)	1
taof(Esr1)	exp(Vegfa)	1
taof(Esr1)	exp(Tuba3a)	1
taof(Esr1)	exp(Rgs19)	1
taof(Esr1)	exp(Ghrhr)	1
taof(Esr1)	exp(Cd34)	1
taof(Esr1)	exp(Smc2)	-1
taof(Esr1)	exp(Sfn)	-1
taof(Esr1)	exp(Bub3)	-1
taof(Esr1)	exp(Th)	1
taof(Esr1)	exp(Il24)	1
taof(Esr1)	exp(Lipe)	1
taof(Esr1)	exp(Mfap3l)	1
taof(Esr1)	exp(Trim25)	1
taof(Esr1)	exp(Lmo4)	-1
taof(Esr1)	exp(Sds)	1
taof(Esr1)	exp(Rhoh)	1
taof(Esr1)	exp(Lifr)	1
taof(Esr1)	exp(Scarb1)	-1
taof(Esr1)	exp(Eif2ak3)	1
taof(Esr1)	exp(Atp6v1d)	1
taof(Esr1)	exp(Ruvbl1)	-1
taof(Esr1)	exp(Cdc2)	-1
taof(Esr1)	exp(Tjp2)	-1
taof(Esr1)	exp(Mcm3ap)	1
taof(Esr1)	exp(Homer2)	1
taof(Esr1)	exp(Abcg8)	-1
taof(Esr1)	exp(Nov)	-1
taof(Esr1)	exp(Ccnb2)	-1
taof(Esr1)	exp(Podxl)	-1
taof(Esr1)	exp(Gk)	1
taof(Esr1)	exp(Krt1)	1
taof(Esr1)	exp(Inpp5a)	1
taof(Esr1)	exp(Wnt5a)	-1
taof(Esr1)	exp(Snai1)	1
taof(Esr1)	exp(Lta)	-1
taof(Esr1)	exp(Hoxc10)	1
taof(Esr1)	exp(Slco1b2)	-1
taof(Esr1)	exp(Galnt3)	-1
taof(Esr1)	exp(Slc24a6)	1
taof(Esr1)	exp(Scd1)	-1
taof(Esr1)	exp(Plxnb1)	1
taof(Esr1)	exp(Nos3)	1
taof(Esr1)	exp(Zcchc11)	1
taof(Esr1)	exp(Dag1)	-1
taof(Esr1)	exp(Mcm3)	-1
taof(Esr1)	exp(Asns)	1
taof(Esr1)	exp(Clic3)	1
taof(Esr1)	exp(Dhcr7)	1
taof(Esr1)	exp(Slc2a3)	1
taof(Esr1)	exp(Laptm5)	1
taof(Esr1)	exp(Nbl1)	1
taof(Esr1)	exp(Cxcl14)	1
taof(Esr1)	exp(Socs2)	1
taof(Esr1)	exp(Tpd52l1)	1
taof(Esr1)	exp(Cox6c1)	1
taof(Esr1)	exp(Il13ra2)	1
taof(Esr1)	exp(Nfkbia)	1
taof(Esr1)	exp(Kcnn3)	1
taof(Esr1)	exp(Krt13)	1
taof(Esr1)	exp(Eif2s1)	1
taof(Esr1)	exp(Cklf)	1
taof(Esr1)	exp(Gaa)	1
taof(Esr1)	exp(Ssh1)	-1
taof(Esr1)	exp(Fabp7)	-1
taof(Esr1)	exp(Bclaf1)	1
taof(Esr1)	exp(Alox5)	-1
taof(Esr1)	exp(Aldh2)	1
taof(Esr1)	exp(Pla2g4a)	1
taof(Esr1)	exp(Pms1)	-1
taof(Esr1)	exp(Sod3)	-1
taof(Esr1)	exp(RGD1564091)	1
taof(Esr1)	exp(Tagln)	-1
taof(Esr1)	exp(Nr4a3)	1
taof(Esr1)	exp(C4-2)	1
taof(Esr1)	exp(Galk1)	1
taof(Esr1)	exp(Klk6)	-1
taof(Esr1)	exp(Rhobtb3)	1
taof(Esr1)	exp(Ednra)	1
taof(Esr1)	exp(Adm)	1
taof(Esr1)	exp(Sox9)	-1
taof(Esr1)	exp(Sfrs5)	1
taof(Esr1)	exp(Cx3cl1)	-1
taof(Esr1)	exp(Ptpru)	1
taof(Esr1)	exp(Bcl2l1)	-1
taof(Esr1)	exp(Calb2)	-1
taof(Esr1)	exp(Zfp148)	1
taof(Esr1)	exp(Scn1b)	1
taof(Esr1)	exp(Snurf)	1
taof(Esr1)	exp(Smtn)	1
taof(Esr1)	exp(Tnf)	-1
taof(Esr1)	exp(Casp7)	1
taof(Esr1)	exp(Decr1)	-1
taof(Esr1)	exp(Vim)	-1
taof(Esr1)	exp(Slc7a5)	-1
taof(Esr1)	exp(Krt86)	1
taof(Esr1)	exp(Galnt1)	1
taof(Esr1)	exp(Birc3)	1
taof(Esr1)	exp(Nr1d1)	1
taof(Esr1)	exp(Lad1)	-1
taof(Esr1)	exp(F3)	1
taof(Esr1)	exp(Zfp36l1)	-1
taof(Esr1)	exp(C3)	1
taof(Esr1)	exp(Lcat)	1
taof(Esr1)	exp(Id2)	1
taof(Esr1)	exp(Cyp1b1)	1
taof(Esr1)	exp(Tff1)	1
taof(Esr1)	exp(Chek1)	-1
taof(Esr1)	exp(Igf2)	1
taof(Esr1)	exp(Krt8)	-1
taof(Esr1)	exp(Gadd45b)	1
taof(Esr1)	exp(Ltbp1)	1
taof(Esr1)	exp(Ccna1)	1
taof(Esr1)	exp(Id4)	-1
taof(Esr1)	exp(Igfbp2)	1
taof(Esr1)	exp(Sepp1)	1
taof(Esr1)	exp(Igfbp3)	-1
taof(Esr1)	exp(Rgs10)	1
taof(Esr1)	exp(Nrip1)	1
taof(Esr1)	exp(Myof)	1
taof(Esr1)	exp(Pelp1)	1
taof(Esr1)	exp(Prpf4b)	1
taof(Esr1)	exp(Cav2)	-1
taof(Esr1)	exp(Rarb)	-1
taof(Esr1)	exp(Nrp2)	-1
taof(Esr1)	exp(Kif2c)	-1
taof(Esr1)	exp(Tnfsf9)	-1
taof(Esr1)	exp(Atp2b4)	1
taof(Esr1)	exp(Eif2b1)	1
taof(Esr1)	exp(Ghr)	1
taof(Esr1)	exp(Lass6)	1
taof(Esr1)	exp(Gja4)	1
taof(Esr1)	exp(Srgn)	1
taof(Esr1)	exp(Idh2)	1
taof(Esr1)	exp(Tle3)	1
taof(Esr1)	exp(Cyp1a2)	1
taof(Esr1)	exp(Nr0b2)	1
taof(Esr1)	exp(Cebpb)	1
taof(Esr1)	exp(Top2a)	-1
taof(Esr1)	exp(Abhd14a)	-1
taof(Esr1)	exp(Efnb1)	1
taof(Esr1)	exp(Lamc2)	1
taof(Esr1)	exp(Golsyn)	1
taof(Esr1)	exp(Tmod1)	1
taof(Esr1)	exp(Rab36)	1
taof(Esr1)	exp(Eno2)	-1
taof(Esr1)	exp(Kcnb1)	1
taof(Esr1)	exp(Esr1)	1
taof(Esr1)	exp(Cd44)	1
taof(Esr1)	exp(Eif6)	1
taof(Esr1)	exp(Sars)	1
taof(Esr1)	exp(Slc1a4)	-1
taof(Esr1)	exp(Eif4a1)	1
taof(Esr1)	exp(Tpd52)	-1
taof(Esr1)	exp(Pitx1)	1
taof(Esr1)	exp(Dlc1)	-1
taof(Esr1)	exp(Thop1)	1
taof(Esr1)	exp(Farsb)	1
taof(Esr1)	exp(Cbwd1)	1
taof(Esr1)	exp(Fbp1)	1
taof(Esr1)	exp(Pfkp)	-1
taof(Esr1)	exp(Ccnd1)	1
taof(Esr1)	exp(Scp2)	1
taof(Esr1)	exp(Smox)	1
taof(Esr1)	exp(Chi3l1)	-1
taof(Esr1)	exp(Ugt2b34)	1
taof(Esr1)	exp(Nts)	1
taof(Esr1)	exp(Vars2)	-1
taof(Esr1)	exp(Itpk1)	1
taof(Esr1)	exp(Serpine1)	-1
taof(Esr1)	exp(Agt)	1
taof(Esr1)	exp(Cdh3)	-1
taof(Esr1)	exp(Ung)	-1
taof(Esr1)	exp(Rasgrf1)	1
taof(Esr1)	exp(Kif5b)	1
taof(Esr1)	exp(Spp1)	1
taof(Esr1)	exp(Col4a1)	-1
taof(Esr1)	exp(Sparcl1)	1
taof(Esr1)	exp(Gabrd)	1
taof(Esr1)	exp(Stag3)	1
taof(Esr1)	exp(Chst8)	1
taof(Esr1)	exp(Mad1l1)	1
taof(Esr1)	exp(Pdgfc)	-1
taof(Esr1)	exp(Hpse)	1
taof(Esr1)	exp(Timp3)	1
taof(Esr1)	exp(Pvalb)	1
taof(Esr1)	exp(S100a6)	-1
taof(Esr1)	exp(Tgfb3)	1
taof(Esr1)	exp(Lcn2)	-1
taof(Esr1)	exp(Stat5a)	1
taof(Esr1)	exp(Lipc)	-1
taof(Esr1)	exp(Map4)	-1
taof(Esr1)	exp(Ubd)	1
taof(Esr1)	exp(Eif1a)	1
taof(Esr1)	exp(A2m)	1
taof(Esr1)	exp(Pde3b)	1
taof(Esr1)	exp(Fshr)	-1
taof(Esr1)	exp(Mthfd2)	1
taof(Esr1)	exp(Rps6ka2)	1
taof(Esr1)	exp(Socs3)	1
taof(Esr1)	exp(Selenbp1)	1
taof(Esr1)	exp(Abcb11)	-1
taof(Esr1)	exp(RGD1560020_predicted)	1
taof(Esr1)	exp(Prss23)	1
taof(Esr1)	exp(Mcm7)	-1
taof(Esr1)	exp(Cyr61)	-1
taof(Esr1)	exp(Prmt5)	-1
taof(Esr1)	exp(Sh3bp4)	-1
taof(Esr1)	exp(Mmp2)	1
taof(Esr1)	exp(Med13)	1
taof(Esr1)	exp(Celsr2)	1
taof(Esr1)	exp(Plag1)	1
taof(Esr1)	exp(Nme1)	-1
taof(Esr1)	exp(Cst10)	1
taof(Esr1)	exp(Ncoa1)	1
taof(Esr1)	exp(Kars)	1
taof(Esr1)	exp(Nars)	1
taof(Esr1)	exp(Crip)	1
taof(Esr1)	exp(Cdh1)	1
taof(Esr1)	exp(Ppp5c)	1
taof(Esr1)	exp(Slc9a3r2)	1
taof(Esr1)	exp(Gmds)	-1
taof(Esr1)	exp(Perp)	1
taof(Esr1)	exp(Fars2)	1
taof(Esr1)	exp(Thy1)	-1
taof(Esr1)	exp(H6pd)	1
taof(Esr1)	exp(Col1a2)	1
taof(Esr1)	exp(Diablo)	-1
taof(Esr1)	exp(Fen1)	-1
taof(Esr1)	exp(Gjb2)	1
taof(Esr1)	exp(Pmaip1)	-1
taof(Esr1)	exp(Serpina6)	1
taof(Esr1)	exp(Etfb)	1
taof(Esr1)	exp(Gata3)	1
taof(Esr1)	exp(Tnfrsf11b)	1
taof(Esr1)	exp(Rnf14)	1
taof(Esr1)	exp(Ar)	-1
taof(Esr1)	exp(Tjp3)	1
taof(Esr1)	exp(Prkar2b)	-1
taof(Esr1)	exp(Alcam)	-1
taof(Esr1)	exp(Map2k6)	-1
taof(Esr1)	exp(Ptprh)	1
taof(Esr1)	exp(Ampd2)	-1
taof(Esr1)	exp(Inhba)	-1
taof(Esr1)	exp(Krt18)	-1
taof(Esr1)	exp(Col18a1)	1
taof(Esr1)	exp(Fam134b)	1
taof(Esr1)	exp(Ndst1)	-1
taof(Esr1)	exp(Wdtc1)	1
taof(Esr1)	exp(Pcm1)	1
taof(Esr1)	exp(Tff2)	1
taof(Esr1)	exp(Acot7)	-1
taof(Esr1)	exp(Man2a1)	1
taof(Esr1)	exp(Kif4)	-1
taof(Esr1)	exp(Akap2)	-1
taof(Esr1)	exp(Trim29)	-1
taof(Esr1)	exp(Ccng1)	-1
taof(Esr1)	exp(Faslg)	1
taof(Esr1)	exp(Anxa3)	-1
taof(Esr1)	exp(Ptges)	1
taof(Esr1)	exp(Eif4ebp1)	-1
taof(Esr1)	exp(Asah1)	-1
taof(Esr1)	exp(Amh)	-1
taof(Esr1)	exp(Ccnb1)	-1
taof(Esr1)	exp(Txn2)	1
taof(Esr1)	exp(Blvrb)	1
taof(Esr1)	exp(Prc1)	-1
taof(Esr1)	exp(Prkcbp1)	1
taof(Esr1)	exp(Epha2)	-1
taof(Esr1)	exp(Anapc5)	-1
taof(Esr1)	exp(Aldh3a2)	1
taof(Esr1)	exp(Tank)	1
taof(Esr1)	exp(Hn1)	-1
taof(Esr1)	exp(Acox2)	1
taof(Esr1)	exp(Cse1l)	-1
taof(Esr1)	exp(Slco2a1)	1
taof(Esr1)	exp(Fos)	1
taof(Esr1)	exp(LOC690027)	-1
taof(Esr1)	exp(Gata6)	1
taof(Esr1)	exp(Cd164)	1
taof(Esr1)	exp(Tmem164)	1
taof(Esr1)	exp(Tpbg)	1
taof(Esr1)	exp(Serpini1)	1
taof(Esr1)	exp(Csrp1)	-1
taof(Esr1)	exp(Trove2)	1
taof(Esr1)	exp(Ckb)	1
taof(Esr1)	exp(Wisp2)	1
taof(Esr1)	exp(Ppig)	-1
taof(Esr1)	exp(Cxxc5)	1
taof(Esr1)	exp(Ltf)	1
taof(Esr1)	exp(Ptgis)	1
taof(Esr1)	exp(Grn)	1
taof(Esr1)	exp(Rab11a)	1
taof(Esr1)	exp(Lhfp)	1
taof(Esr1)	exp(Emp1)	-1
taof(Esr1)	exp(Cyp4f40)	1
taof(Esr1)	exp(Chpt1)	1
taof(Esr1)	exp(Ager)	1
taof(Esr1)	exp(Bub1)	-1
taof(Esr1)	exp(Muc1)	1
taof(Esr1)	exp(Lgals1)	1
taof(Esr1)	exp(Blmh)	1
taof(Esr1)	exp(Anxa10)	-1
taof(Esr1)	exp(Bop1)	-1
taof(Esr1)	exp(Vwf)	1
taof(Esr1)	exp(Flnc)	-1
taof(Esr1)	exp(Chst3)	-1
taof(Esr1)	exp(Brd9)	-1
taof(Esr1)	exp(Irx4)	1
taof(Esr1)	exp(Duox2)	1
taof(Esr1)	exp(Accn2)	1
taof(Esr1)	exp(Gse1)	1
taof(Esr1)	exp(Tpst2)	-1
taof(Esr1)	exp(Dbn1)	-1
taof(Esr1)	exp(Bgn)	-1
taof(Esr1)	exp(Ns5atp9)	-1
taof(Esr1)	exp(Akap12)	1
taof(Esr1)	exp(Cars)	1
taof(Esr1)	exp(Ccng2)	-1
taof(Esr1)	exp(Tff3)	1
taof(Esr1)	exp(Rce1)	1
taof(Esr1)	exp(Skil)	1
taof(Esr1)	exp(Cyp7a1)	-1
taof(Esr1)	exp(Id1)	-1
taof(Esr1)	exp(Bcat1)	1
taof(Esr1)	exp(Ext2)	1
taof(Esr1)	exp(Car12)	1
taof(Esr1)	exp(Nnmt)	-1
taof(Esr1)	exp(Cmklr1)	1
taof(Esr1)	exp(S100a11)	-1
taof(Esr1)	exp(Cyp1a1)	1
taof(Esr1)	exp(Scgb1a1)	1
taof(Esr1)	exp(Rasgrp1)	-1
taof(Esr1)	exp(Stc2)	1
taof(Esr1)	exp(Apbb1)	1
taof(Esr1)	exp(Crlf1)	1
taof(Esr1)	exp(Cdh19)	1
taof(Esr1)	exp(Slc6a4)	1
taof(Esr1)	exp(Dusp1)	-1
taof(Esr1)	exp(Prepl)	1
taof(Esr1)	exp(Nos2)	1
taof(Esr1)	exp(Egr3)	1
taof(Esr1)	exp(Myo15)	1
taof(Esr1)	exp(Gabarapl1)	1
taof(Esr1)	exp(Fkbp4)	1
taof(Esr1)	exp(Egr1)	1
taof(Esr1)	exp(L1cam)	-1
taof(Esr1)	exp(LOC687609)	1
taof(Esr1)	exp(Atic)	-1
taof(Esr1)	exp(Fjx1)	-1
taof(Esr1)	exp(Serpina1)	1
taof(Esr1)	exp(Hars)	1
taof(Esr1)	exp(Mcm4)	-1
taof(Esr1)	exp(Pthlh)	1
taof(Esr1)	exp(RGD1305450)	1
taof(Esr1)	exp(Cdc42ep1)	-1
taof(Esr1)	exp(Ctps)	-1
taof(Esr1)	exp(Oprl1)	1
taof(Esr1)	exp(Bcr)	1
taof(Esr1)	exp(Dscam)	1
taof(Esr1)	exp(Pdk4)	1
taof(Esr1)	exp(Sdc4)	1
taof(Esr1)	exp(Ttc37)	1
taof(Esr1)	exp(LOC687057)	1
taof(Esr1)	exp(Bmp6)	1
taof(Esr1)	exp(Tcirg1)	1
taof(Esr1)	exp(Arhgdib)	1
taof(Esr1)	exp(Pde4b)	1
taof(Esr1)	exp(Hlxb9)	1
taof(Esr1)	exp(Zfp36)	1
taof(Esr1)	exp(Cdkn1c)	1
taof(Esr1)	exp(Galnt2)	-1
taof(Esr1)	exp(Hmga1)	-1
taof(Esr1)	exp(Cnnm4)	1
taof(Esr1)	exp(Oxt)	1
taof(Esr1)	exp(Fsip1)	1
taof(Esr1)	exp(Myh7)	1
taof(Esr1)	exp(Slc6a3)	1
taof(Esr1)	exp(Rars)	1
taof(Esr1)	exp(Bmp5)	-1
taof(Esr1)	exp(Ascl1)	1
taof(Esr1)	exp(Cited2)	-1
taof(Esr1)	exp(LOC688954)	1
taof(Esr1)	exp(Apoe)	1
taof(Esr1)	exp(Cyp2b2)	1
taof(Esr1)	exp(Fst)	1
taof(Esr1)	exp(Mcm2)	-1
taof(Esr1)	exp(Prl)	1
taof(Esr1)	exp(Eif3g)	1
taof(Esr1)	exp(Bmp2)	1
taof(Esr1)	exp(Dbh)	-1
taof(Esr1)	exp(Serpinb6a)	1
taof(Esr1)	exp(LOC679532)	-1
taof(Esr1)	exp(Adk)	1
taof(Esr1)	exp(Matn1)	1
taof(Esr1)	exp(Qsox1)	1
taof(Esr1)	exp(Mapk13)	1
taof(Esr1)	exp(Srm)	-1
taof(Esr1)	exp(Klf10)	1
taof(Esr1)	exp(Ephx1)	1
taof(Esr1)	exp(Cebpd)	1
taof(Esr1)	exp(Txn1)	1
taof(Esr1)	exp(RGD1565100)	1
taof(Esr1)	exp(Pdzk1)	1
taof(Esr1)	exp(Mdk)	1
taof(Esr1)	exp(Rgs3)	1
taof(Esr1)	exp(Grk5)	1
taof(Esr1)	exp(Sfrs2ip)	1
taof(Esr1)	exp(Macrod1)	1
taof(Esr1)	exp(Cdc20)	-1
taof(Esr1)	exp(LOC687600)	1
taof(Esr1)	exp(Il18)	-1
taof(Esr1)	exp(Farsa)	1
taof(Esr1)	exp(Rrm2)	-1
taof(Esr1)	exp(Cap2)	1
taof(Esr1)	exp(Cav1)	-1
taof(Esr1)	exp(Slc10a1)	-1
taof(Esr1)	exp(Cilp)	1
taof(Esr1)	exp(Pard6b)	1
taof(Esr1)	exp(Cd2ap)	1
taof(Esr1)	exp(Freq)	-1
taof(Esr1)	exp(Cyc1)	1
taof(Esr1)	exp(Gch1)	1
taof(Esr1)	exp(Isg20)	1
taof(Esr1)	exp(Nefl)	-1
taof(Esr1)	exp(Expi)	1
taof(Esr1)	exp(Npr2)	1
taof(Esr1)	exp(Ppp1r12b)	1
taof(Esr1)	exp(Cd151)	-1
taof(Esr1)	exp(Igf1)	1
taof(Esr1)	exp(Birc5)	-1
taof(Esr1)	exp(E4f1)	1
taof(Esr1)	exp(Ext1)	-1
taof(Esr1)	exp(Abca3)	1
taof(Esr1)	exp(Epb4.1l3)	-1
taof(Esr1)	exp(Otub2)	1
taof(Esr1)	exp(Plod2)	1
taof(Esr1)	exp(LOC498555)	-1
taof(Esr1)	exp(Tgfa)	1
taof(Esr1)	exp(RGD1309995)	1
taof(Esr1)	exp(Llgl2)	1
taof(Esr1)	exp(Krt7)	-1
taof(Esr1)	exp(Col3a1)	1
taof(Esr1)	exp(Dnali1)	1
taof(Esr1)	exp(Papss1)	1
taof(Esr1)	exp(Tnc)	-1
taof(Esr1)	exp(Chst5)	-1
taof(Esr1)	exp(Eif2s2)	1
taof(Esr1)	exp(Rfc1)	-1
taof(Esr1)	exp(Hspb8)	1
taof(Esr1)	exp(Btg1)	-1
taof(Esr1)	exp(Pkp2)	-1
taof(Esr1)	exp(LOC689593)	-1
taof(Esr1)	exp(Cyp2a3a)	1
taof(Esr1)	exp(F13a1)	1
taof(Esr1)	exp(Aars)	1
taof(Esr1)	exp(Slc9a3r1)	1
taof(Esr1)	exp(Apod)	1
taof(Esr1)	exp(Tert)	1
taof(Esr1)	exp(Acsl5)	1
taof(Esr1)	exp(Krt17)	-1
taof(Esr1)	exp(Itga2)	1
taof(Esr1)	exp(Scnn1b)	1
taof(Esr1)	exp(Hspa4)	1
taof(Esr1)	exp(Ophn1)	1
taof(Esr1)	exp(Cdkn1a)	1
taof(Esr1)	exp(Gstm4)	-1
taof(Esr1)	exp(Drd2)	1
taof(Esr1)	exp(Cyp7b1)	1
taof(Esr1)	exp(Itpr1)	1
taof(Esr1)	exp(Ifng)	-1
taof(Esr1)	exp(Txnip)	-1
taof(Esr1)	exp(Otof)	1
taof(Esr1)	exp(Aurka)	-1
taof(Esr1)	exp(Rras)	-1
taof(Esr1)	exp(Id3)	-1
taof(Esr1)	exp(Kcnn4)	-1
taof(Esr1)	exp(Ctsz)	1
taof(Esr1)	exp(Ndrg1)	-1
taof(Esr1)	exp(Clcn4-2)	1
taof(Esr1)	exp(Glrx1)	-1
taof(Esr1)	exp(Cryz)	1
taof(Esr1)	exp(S100a8)	-1
Esr1	exp(Cyp1a1)	1
Esr1	exp(Vim)	-1
Esr1	exp(Ctsc)	-1
Esr1	exp(Akt1)	1
Esr1	exp(Krt18)	1
Esr1	exp(Psmd7)	1
Esr1	exp(Cdk2)	-1
Esr1	exp(Il6)	-1
Esr1	exp(Syncrip)	1
Esr1	exp(Stmn1)	-1
Esr1	exp(Evl)	1
Esr1	exp(Car9)	-1
Esr1	exp(Grb7)	1
Esr1	exp(Il1b)	-1
Esr1	exp(Cd68)	-1
Esr1	exp(Hgf)	1
Esr1	exp(Cyb5a)	1
Esr1	exp(Qdpr)	-1
Esr1	exp(F5)	1
Esr1	exp(Pgr)	1
Esr1	exp(Hsd17b3)	-1
Esr1	exp(Cyp19a1)	-1
Brca1	exp(Slc19a1)	-1
Brca1	exp(RGD1306926)	-1
Brca1	exp(Ada)	-1
Brca1	exp(LOC288913)	1
Brca1	exp(H1f0)	1
Brca1	exp(Kpna3)	1
Brca1	exp(Slk)	1
Brca1	exp(Shoc2)	1
Brca1	exp(Mphosph10)	-1
Brca1	exp(Ctsh)	1
Brca1	exp(LOC683206)	-1
Brca1	exp(Eif1ad)	-1
Brca1	exp(Bms1)	-1
Brca1	exp(Plk1)	1
Brca1	exp(RGD1303130)	1
Brca1	exp(Serinc3)	1
Brca1	exp(Bambi)	-1
Brca1	exp(Map2k4)	1
Brca1	exp(Ltbp2)	-1
Brca1	exp(Gngt2)	1
Brca1	exp(Ttyh3)	1
Brca1	exp(Cd40)	-1
Brca1	exp(Siva1)	-1
Brca1	exp(Atf2)	1
Brca1	exp(Pqcp)	-1
Brca1	exp(Ftsj1)	-1
Brca1	exp(Thbs1)	-1
Brca1	exp(Rps3)	-1
Brca1	exp(Abca1)	1
Brca1	exp(Hspe1)	-1
Brca1	exp(Nek8)	-1
Brca1	exp(Htatip2)	1
Brca1	exp(Ankrd54)	-1
Brca1	exp(Nt5e)	1
Brca1	exp(Gstp1)	-1
Brca1	exp(Notch4)	1
Brca1	exp(L3mbtl2)	-1
Brca1	exp(RGD1307493)	1
Brca1	exp(Clk1)	1
Brca1	exp(Tjp2)	-1
Brca1	exp(Nov)	1
Brca1	exp(Inpp5a)	1
Brca1	exp(Tram1)	1
Brca1	exp(Fancd2)	-1
Brca1	exp(Kat5)	1
Brca1	exp(Smarcal1)	-1
Brca1	exp(Ids)	-1
Brca1	exp(Galnt3)	1
Brca1	exp(Mkrn2)	-1
Brca1	exp(Lig1)	1
Brca1	exp(Sertad4)	-1
Brca1	exp(Il10ra)	1
Brca1	exp(Aco2)	1
Brca1	exp(Fam101b)	-1
Brca1	exp(Enpp1)	-1
Brca1	exp(Plec1)	-1
Brca1	exp(Incenp)	-1
Brca1	exp(LOC680112)	1
Brca1	exp(Alox5)	1
Brca1	exp(Tpm1)	-1
Brca1	exp(Phb2)	1
Brca1	exp(LOC688386)	1
Brca1	exp(Stx6)	-1
Brca1	exp(Cab39l)	1
Brca1	exp(Sfrp4)	1
Brca1	exp(Sox9)	-1
Brca1	exp(RGD1310127)	-1
Brca1	exp(Rerg)	-1
Brca1	exp(Cops3)	1
Brca1	exp(Zfp148)	1
Brca1	exp(Ndc80)	1
Brca1	exp(Uap1)	1
Brca1	exp(Sec62)	1
Brca1	exp(Atp1b1)	1
Brca1	exp(Sucla2)	1
Brca1	exp(Pla2g15)	1
Brca1	exp(Pigy)	-1
Brca1	exp(Mkks)	1
Brca1	exp(Eya2)	1
Brca1	exp(RGD1309930)	-1
Brca1	exp(Aspm)	1
Brca1	exp(Qk)	1
Brca1	exp(Fit1)	1
Brca1	exp(Eif3s10)	1
Brca1	exp(Pik3cg)	1
Brca1	exp(Sox10)	-1
Brca1	exp(Lcp1)	1
Brca1	exp(Prr13)	1
Brca1	exp(Vamp3)	1
Brca1	exp(Mybbp1a)	-1
Brca1	exp(Nvl)	-1
Brca1	exp(Ddhd2)	1
Brca1	exp(Id4)	1
Brca1	exp(Pcbp3)	-1
Brca1	exp(LOC680054)	1
Brca1	exp(Sepp1)	1
Brca1	exp(Osr1)	-1
Brca1	exp(Ccna1)	-1
Brca1	exp(Otud5)	-1
Brca1	exp(Tm9sf2)	1
Brca1	exp(Kynu)	1
Brca1	exp(Mx1)	1
Brca1	exp(Zdhhc20)	1
Brca1	exp(Ypel5)	1
Brca1	exp(Me1)	1
Brca1	exp(Edc4)	-1
Brca1	exp(Gimap9)	-1
Brca1	exp(Mcfd2)	1
Brca1	exp(Prickle3)	-1
Brca1	exp(RGD1564906)	1
Brca1	exp(Klf9)	1
Brca1	exp(Ifrd1)	1
Brca1	exp(Prkca)	1
Brca1	exp(Litaf)	1
Brca1	exp(Arhgef4)	-1
Brca1	exp(Brpf1)	-1
Brca1	exp(Lamc2)	1
Brca1	exp(Dkk3)	-1
Brca1	exp(Trim28)	-1
Brca1	exp(Trim13)	-1
Brca1	exp(Smek2)	1
Brca1	exp(Klhl30)	1
Brca1	exp(Btk)	1
Brca1	exp(Brp16)	-1
Brca1	exp(Galk2)	1
Brca1	exp(Ptprf)	-1
Brca1	exp(Rabgef1)	1
Brca1	exp(RGD1307704)	-1
Brca1	exp(Kif3a)	-1
Brca1	exp(Baat)	1
Brca1	exp(Rab34)	1
Brca1	exp(Sugt1)	1
Brca1	exp(Slc10a2)	-1
Brca1	exp(Gdpd5)	-1
Brca1	exp(Slc25a41)	1
Brca1	exp(G0s2)	1
Brca1	exp(Fkbp1a)	-1
Brca1	exp(Krt5)	-1
Brca1	exp(Ccnd1)	-1
Brca1	exp(Idh1)	1
Brca1	exp(RGD1310376)	-1
Brca1	exp(Mgp)	-1
Brca1	exp(Sema3c)	-1
Brca1	exp(Gstt1)	1
Brca1	exp(Rnf113a1)	-1
Brca1	exp(Mtcp1)	-1
Brca1	exp(Cep57)	-1
Brca1	exp(Stag3)	-1
Brca1	exp(Gpi)	1
Brca1	exp(Pigl)	-1
Brca1	exp(Gale)	1
Brca1	exp(Ik)	-1
Brca1	exp(Poldip3)	-1
Brca1	exp(Wbscr27)	-1
Brca1	exp(Atp6v0c)	1
Brca1	exp(Gpsm2)	-1
Brca1	exp(Plekha8)	-1
Brca1	exp(Klhdc2)	1
Brca1	exp(Tirap)	1
Brca1	exp(Gnas)	1
Brca1	exp(Havcr2)	1
Brca1	exp(Bex2)	-1
Brca1	exp(RGD1306746)	-1
Brca1	exp(Psma6)	1
Brca1	exp(Cttn)	1
Brca1	exp(Pdia3)	1
Brca1	exp(Anxa4)	-1
Brca1	exp(Bcl11a)	-1
Brca1	exp(Ltbr)	1
Brca1	exp(Tpx2)	1
Brca1	exp(Vldlr)	1
Brca1	exp(RGD1306208)	1
Brca1	exp(Add3)	1
Brca1	exp(Ssr2)	1
Brca1	exp(Wnt6)	-1
Brca1	exp(Hells)	-1
Brca1	exp(Tcof1)	-1
Brca1	exp(Lrrc14)	-1
Brca1	exp(Traf3)	1
Brca1	exp(Rasa1)	1
Brca1	exp(Kif2a)	1
Brca1	exp(Ly96)	1
Brca1	exp(Stat5b)	1
Brca1	exp(Itgb1)	1
Brca1	exp(Eprs)	1
Brca1	exp(Chd1)	1
Brca1	exp(Tubgcp2)	-1
Brca1	exp(Zmynd11)	-1
Brca1	exp(Fxr1)	-1
Brca1	exp(LOC300303)	-1
Brca1	exp(Il1rn)	1
Brca1	exp(Rnf144b)	-1
Brca1	exp(Spg3a)	-1
Brca1	exp(Psmd11)	1
Brca1	exp(RGD1306739)	-1
Brca1	exp(Coch)	1
Brca1	exp(Fen1)	-1
Brca1	exp(Tsen2)	-1
Brca1	exp(Erbb2ip)	1
Brca1	exp(Siahbp1)	-1
Brca1	exp(Sh3gl2)	-1
Brca1	exp(Map3k14)	1
Brca1	exp(Syngr3)	-1
Brca1	exp(Tmem33)	1
Brca1	exp(Bin1)	1
Brca1	exp(Atp6v0e1)	1
Brca1	exp(Alcam)	1
Brca1	exp(Cdca5)	-1
Brca1	exp(Ipo7)	1
Brca1	exp(Adfp)	1
Brca1	exp(Tulp2)	1
Brca1	exp(Pcm1)	-1
Brca1	exp(Dcbld2)	-1
Brca1	exp(Ifi30)	1
Brca1	exp(Evi1)	1
Brca1	exp(Uchl1)	1
Brca1	exp(Asah1)	1
Brca1	exp(RGD1310348)	1
Brca1	exp(Lpar3)	-1
Brca1	exp(Angel2)	1
Brca1	exp(Cmtm6)	1
Brca1	exp(Il7)	1
Brca1	exp(Ndfip1)	1
Brca1	exp(Abcc3)	1
Brca1	exp(Gstz1)	1
Brca1	exp(Wwtr1)	1
Brca1	exp(Hirip3)	-1
Brca1	exp(Nup62)	-1
Brca1	exp(Actn3)	-1
Brca1	exp(Prc1)	1
Brca1	exp(LOC365948)	1
Brca1	exp(Mpst)	-1
Brca1	exp(Klhdc10)	-1
Brca1	exp(Krt2)	-1
Brca1	exp(Acox2)	1
Brca1	exp(Fbxo23)	1
Brca1	exp(Mbnl3)	-1
Brca1	exp(Pgk1)	-1
Brca1	exp(Ifrd2)	-1
Brca1	exp(She)	1
Brca1	exp(Cc2d1b)	-1
Brca1	exp(Klhl12)	1
Brca1	exp(Pold2)	-1
Brca1	exp(Tspan4)	1
Brca1	exp(Ckb)	1
Brca1	exp(Dpm3-ps1)	1
Brca1	exp(Atf3)	1
Brca1	exp(LOC689039)	1
Brca1	exp(Ubqlnl)	1
Brca1	exp(Nol5a)	-1
Brca1	exp(Atp2c1)	1
Brca1	exp(Nhlrc1)	-1
Brca1	exp(Cttnbp2)	-1
Brca1	exp(Cox4i1)	1
Brca1	exp(Runx1)	1
Brca1	exp(Dync1i2)	-1
Brca1	exp(Pttg1)	1
Brca1	exp(Muc1)	1
Brca1	exp(Gtse1)	-1
Brca1	exp(Igfbp7)	-1
Brca1	exp(Hdgf)	1
Brca1	exp(Casp4)	1
Brca1	exp(Efemp1)	1
Brca1	exp(Gbf1)	-1
Brca1	exp(RGD1562717)	1
Brca1	exp(Mdm2)	1
Brca1	exp(Taf1)	-1
Brca1	exp(Tmpo)	1
Brca1	exp(Pros1)	1
Brca1	exp(Atp6v0a4)	-1
Brca1	exp(LOC689425)	1
Brca1	exp(Dync2h1)	-1
Brca1	exp(Stxbp1)	1
Brca1	exp(Ifnb1)	1
Brca1	exp(Gemin8)	-1
Brca1	exp(Gcn5l2)	-1
Brca1	exp(Ankrd49)	-1
Brca1	exp(Runx1t1)	1
Brca1	exp(Mxra8)	1
Brca1	exp(Gpt2)	1
Brca1	exp(Flot1)	1
Brca1	exp(Sec23a)	1
Brca1	exp(Espl1)	1
Brca1	exp(Slc38a2)	1
Brca1	exp(Ccdc103)	-1
Brca1	exp(Prpf19)	-1
Brca1	exp(Rps19)	-1
Brca1	exp(Ankrd1)	1
Brca1	exp(Fas)	1
Brca1	exp(Dapk1)	1
Brca1	exp(RGD1309085)	-1
Brca1	exp(Usp49)	1
Brca1	exp(Cstf1)	-1
Brca1	exp(Ror2)	-1
Brca1	exp(Slc25a28)	-1
Brca1	exp(Hsd17b12)	1
Brca1	exp(Casp1)	1
Brca1	exp(Stat1)	1
Brca1	exp(Vps35)	1
Brca1	exp(Sod1)	1
Brca1	exp(Clip2)	1
Brca1	exp(Nfe2l2)	1
Brca1	exp(Lama3)	1
Brca1	exp(Prelp)	-1
Brca1	exp(Zeb2)	1
Brca1	exp(LOC690097)	1
Brca1	exp(Enpp2)	1
Brca1	exp(Rnasen)	-1
Brca1	exp(Slc7a7)	1
Brca1	exp(Sgce)	1
Brca1	exp(Bdnf)	1
Brca1	exp(RGD1308706)	1
Brca1	exp(Art4)	-1
Brca1	exp(LOC685169)	1
Brca1	exp(Dclre1a)	1
Brca1	exp(Cited2)	1
Brca1	exp(Np)	1
Brca1	exp(Shfm1)	1
Brca1	exp(Lgals3)	1
Brca1	exp(Jup)	1
Brca1	exp(Mepce)	-1
Brca1	exp(Baz2b)	1
Brca1	exp(Dnal4)	-1
Brca1	exp(Ccl7)	1
Brca1	exp(Kcnk1)	1
Brca1	exp(Unc45a)	-1
Brca1	exp(Dlg1)	1
Brca1	exp(Irf2bp1)	-1
Brca1	exp(Prmt2)	1
Brca1	exp(LOC501441)	1
Brca1	exp(Cdc2l6)	1
Brca1	exp(Gap43)	1
Brca1	exp(Ncl-ps1)	-1
Brca1	exp(Polr1a)	-1
Brca1	exp(Cops7b)	-1
Brca1	exp(Rrm2)	1
Brca1	exp(Pebp1)	1
Brca1	exp(Leng1)	1
Brca1	exp(Anxa1)	1
Brca1	exp(Ttyh1)	-1
Brca1	exp(Skiv2l)	-1
Brca1	exp(Acaa2)	-1
Brca1	exp(Rnd3)	1
Brca1	exp(Gabpa)	-1
Brca1	exp(Stk10)	1
Brca1	exp(Raf1)	-1
Brca1	exp(Brsk1)	1
Brca1	exp(Ppan)	-1
Brca1	exp(Abhd5)	1
Brca1	exp(Aebp1)	1
Brca1	exp(Axl)	1
Brca1	exp(Ets2)	1
Brca1	exp(Col3a1)	1
Brca1	exp(Cebpz)	1
Brca1	exp(Tnc)	1
Brca1	exp(Ofd1)	-1
Brca1	exp(P2ry14)	1
Brca1	exp(Hspc159)	-1
Brca1	exp(F13a1)	1
Brca1	exp(Pcaf)	1
Brca1	exp(Ccpg1)	1
Brca1	exp(Vps4a)	1
Brca1	exp(Pid1)	1
Brca1	exp(Abce1)	1
Brca1	exp(Sf3b2)	-1
Brca1	exp(Aldh1a7)	-1
Brca1	exp(Capn12)	1
Brca1	exp(Atp1b3)	1
Brca1	exp(Zfp185)	-1
Brca1	exp(Cbx5)	-1
Brca1	exp(Aurka)	1
Brca1	exp(Piga)	-1
Brca1	exp(Mca32)	1
Brca1	exp(Ndrg1)	-1
Brca1	exp(Tm6sf1)	1
Brca1	exp(Glrx1)	1
Brca1	exp(Rxra)	-1
Brca1	exp(Map7)	-1
Brca1	exp(Mgat2)	1
Brca1	exp(Ifi203)	1
Brca1	exp(Rassf7)	-1
Brca1	exp(RGD1560909)	-1
Brca1	exp(Chd4)	-1
Brca1	exp(Bin3)	1
Brca1	exp(Pola2)	-1
Brca1	exp(Mark1)	-1
Brca1	exp(Hipk3)	-1
Brca1	exp(Man1a2)	-1
Brca1	exp(Nle1)	-1
Brca1	exp(Hspa5)	-1
Brca1	exp(Fstl1)	1
Brca1	exp(Cdca4)	-1
Brca1	exp(Htatsf1)	-1
Brca1	exp(Nptxr)	-1
Brca1	exp(Fbn1)	-1
Brca1	exp(Ugcg)	-1
Brca1	exp(Camk2b)	-1
Brca1	exp(Zfp398)	-1
Brca1	exp(Cbx2)	-1
Brca1	exp(Mef2c)	1
Brca1	exp(LOC502145)	1
Brca1	exp(Htr5b)	-1
Brca1	exp(Cltb)	1
Brca1	exp(Timm17b)	-1
Brca1	exp(Vegfa)	1
Brca1	exp(Cd84)	1
Brca1	exp(Stmn1)	-1
Brca1	exp(Hoxb9)	1
Brca1	exp(Cluap1)	-1
Brca1	exp(Ldlr)	1
Brca1	exp(Hmga2)	-1
Brca1	exp(Thbs2)	1
Brca1	exp(Rnf216)	-1
Brca1	exp(Cdc2)	1
Brca1	exp(MGC112830)	1
Brca1	exp(Sc4mol)	1
Brca1	exp(Mgst2)	1
Brca1	exp(Ing5)	-1
Brca1	exp(Pold1)	-1
Brca1	exp(Map2k1)	1
Brca1	exp(Blm)	-1
Brca1	exp(Tada2l)	-1
Brca1	exp(Pigk)	1
Brca1	exp(Ercc5)	-1
Brca1	exp(Lrrc28)	-1
Brca1	exp(Zcchc11)	-1
Brca1	exp(Tmem37)	1
Brca1	exp(Pold3)	-1
Brca1	exp(Mtmr11)	1
Brca1	exp(Wt1)	1
Brca1	exp(Usp11)	-1
Brca1	exp(Dhrs1)	1
Brca1	exp(Gaa)	1
Brca1	exp(Rgs17)	1
Brca1	exp(Ttc3)	1
Brca1	exp(Fam178b)	-1
Brca1	exp(Gnrh1)	1
Brca1	exp(S1pr1)	1
Brca1	exp(Poldip2)	-1
Brca1	exp(Sall3)	1
Brca1	exp(Tada3l)	-1
Brca1	exp(Gbp5)	-1
Brca1	exp(Surf1)	1
Brca1	exp(Vwa5a)	1
Brca1	exp(Tm4sf4)	-1
Brca1	exp(Mlh1)	-1
Brca1	exp(Fam132a)	-1
Brca1	exp(Tmem77)	1
Brca1	exp(Slc16a10)	-1
Brca1	exp(Mpp4)	-1
Brca1	exp(Tcea1)	-1
Brca1	exp(Hspa9)	1
Brca1	exp(Asf1a)	1
Brca1	exp(Tgfb2)	1
Brca1	exp(Tnf)	-1
Brca1	exp(Fam117b)	-1
Brca1	exp(Adnp)	1
Brca1	exp(Rabep1)	1
Brca1	exp(Slc27a3)	-1
Brca1	exp(Ninj1)	1
Brca1	exp(Mitf)	1
Brca1	exp(Fbl)	-1
Brca1	exp(Ard1a)	-1
Brca1	exp(Epn2)	1
Brca1	exp(Smad5)	-1
Brca1	exp(Bcs1l)	-1
Brca1	exp(Tmed2)	1
Brca1	exp(Xrn2)	1
Brca1	exp(Krt8)	-1
Brca1	exp(Hist1h2bm)	1
Brca1	exp(Tsnax)	1
Brca1	exp(Dhx9)	-1
Brca1	exp(Igfbp3)	1
Brca1	exp(Igfbp2)	-1
Brca1	exp(Mybl1)	1
Brca1	exp(Slc6a8)	1
Brca1	exp(Cdk2ap1)	-1
Brca1	exp(Usp47)	1
Brca1	exp(Eif4g1)	-1
Brca1	exp(Zbtb33)	-1
Brca1	exp(Tnfaip6)	-1
Brca1	exp(Sprn)	1
Brca1	exp(Otx1)	-1
Brca1	exp(Glud1)	-1
Brca1	exp(Fhod1)	1
Brca1	exp(Mfap4)	1
Brca1	exp(Il16)	1
Brca1	exp(Grin3b)	-1
Brca1	exp(LOC690146)	-1
Brca1	exp(Mgst1)	1
Brca1	exp(Obp1f)	-1
Brca1	exp(Rhoq)	1
Brca1	exp(Car5b)	1
Brca1	exp(RGD1562084)	-1
Brca1	exp(Zfp212)	-1
Brca1	exp(Wbp2nl)	-1
Brca1	exp(Tpp2)	1
Brca1	exp(Gltscr2)	-1
Brca1	exp(Ube3a)	1
Brca1	exp(Angpt1)	-1
Brca1	exp(Tarsl2)	-1
Brca1	exp(Il10rb)	1
Brca1	exp(Eefsec)	-1
Brca1	exp(LOC501515)	1
Brca1	exp(Arpc3)	1
Brca1	exp(Tmem127)	1
Brca1	exp(Nek1)	-1
Brca1	exp(Zfx)	1
Brca1	exp(Dnajc9)	-1
Brca1	exp(Gpx3)	1
Brca1	exp(Hfe)	1
Brca1	exp(Stmn3)	1
Brca1	exp(Ddah1)	1
Brca1	exp(Pgcp)	1
Brca1	exp(Stap2)	1
Brca1	exp(Atg9b)	1
Brca1	exp(Acsl3)	-1
Brca1	exp(Eftud2)	-1
Brca1	exp(Hoxb2)	-1
Brca1	exp(Stc1)	1
Brca1	exp(Clic1)	1
Brca1	exp(Ccdc101)	-1
Brca1	exp(Rdx)	1
Brca1	exp(Gspt1)	1
Brca1	exp(Ebi3)	-1
Brca1	exp(Cdkn2c)	1
Brca1	exp(Ghitm)	1
Brca1	exp(Nucks1)	-1
Brca1	exp(Pcdh18)	-1
Brca1	exp(Ccl4)	1
Brca1	exp(Sema6a)	-1
Brca1	exp(Trdmt1)	-1
Brca1	exp(Nol9)	-1
Brca1	exp(Uox)	1
Brca1	exp(Tgfbr3)	1
Brca1	exp(Smc1a)	-1
Brca1	exp(Psme3)	-1
Brca1	exp(Nrg1)	-1
Brca1	exp(Fbp1)	1
Brca1	exp(Wbp1)	-1
Brca1	exp(Mgst3)	1
Brca1	exp(Ccr3)	-1
Brca1	exp(RGD1565584)	-1
Brca1	exp(Zc3h13)	-1
Brca1	exp(Spp1)	-1
Brca1	exp(Plcl2)	1
Brca1	exp(Trappc2l)	1
Brca1	exp(Clec7a)	-1
Brca1	exp(App)	1
Brca1	exp(Lipa)	1
Brca1	exp(Znf282)	-1
Brca1	exp(Chrna6)	-1
Brca1	exp(Cdc7)	1
Brca1	exp(Alkbh2)	-1
Brca1	exp(Irf7)	1
Brca1	exp(Cp)	-1
Brca1	exp(Stim1)	-1
Brca1	exp(RGD1562690)	-1
Brca1	exp(Pxmp3)	-1
Brca1	exp(Traf4)	-1
Brca1	exp(Eif3d)	-1
Brca1	exp(Tmbim4)	1
Brca1	exp(Itga3)	1
Brca1	exp(Eif1a)	1
Brca1	exp(Gm2a)	1
Brca1	exp(Fbln1)	-1
Brca1	exp(Rai14)	1
Brca1	exp(Bub1b)	1
Brca1	exp(Rock2)	1
Brca1	exp(Lars2)	-1
Brca1	exp(RGD1560020_predicted)	-1
Brca1	exp(Cyr61)	1
Brca1	exp(Dscc1)	-1
Brca1	exp(Uba7)	1
Brca1	exp(Dph2)	-1
Brca1	exp(Prrx1)	1
Brca1	exp(Ppm1j)	1
Brca1	exp(Cldn14)	-1
Brca1	exp(Rfc3)	-1
Brca1	exp(Gadd45a)	1
Brca1	exp(Nup214)	-1
Brca1	exp(Ncoa1)	1
Brca1	exp(Fnbp1l)	-1
Brca1	exp(Sumo3)	-1
Brca1	exp(Rara)	-1
Brca1	exp(Hyou1)	-1
Brca1	exp(Vcl)	1
Brca1	exp(Nek2)	1
Brca1	exp(Vom2r49)	-1
Brca1	exp(Trrap)	-1
Brca1	exp(Add1)	1
Brca1	exp(Siglec1)	-1
Brca1	exp(Psmb4)	1
Brca1	exp(Pmp22)	1
Brca1	exp(Sostdc1)	-1
Brca1	exp(Ncor1)	1
Brca1	exp(Ywhah)	1
Brca1	exp(Nono)	-1
Brca1	exp(Lancl1)	-1
Brca1	exp(Nphp1)	-1
Brca1	exp(Emid1)	-1
Brca1	exp(Ireb2)	-1
Brca1	exp(Itgae)	1
Brca1	exp(Abcg1)	1
Brca1	exp(Numa1)	-1
Brca1	exp(Fcrl3)	-1
Brca1	exp(Ugt1a9)	-1
Brca1	exp(LOC681252)	1
Brca1	exp(Extl2)	1
Brca1	exp(Chd2)	-1
Brca1	exp(Sat1)	1
Brca1	exp(Tspan5)	1
Brca1	exp(Hsf1)	-1
Brca1	exp(G1p2)	1
Brca1	exp(Exoc5)	1
Brca1	exp(Dpt)	1
Brca1	exp(Hagh)	1
Brca1	exp(Mest)	1
Brca1	exp(Tjp1)	1
Brca1	exp(Inha)	-1
Brca1	exp(Rnf144a)	-1
Brca1	exp(Tmem97)	1
Brca1	exp(Olr375)	-1
Brca1	exp(Gng10)	1
Brca1	exp(Ccnb1)	-1
Brca1	exp(Brca2)	-1
Brca1	exp(Stil)	-1
Brca1	exp(Olr803)	-1
Brca1	exp(Smad1)	1
Brca1	exp(Cse1l)	-1
Brca1	exp(Ccdc34)	1
Brca1	exp(Gpkow)	-1
Brca1	exp(Fos)	-1
Brca1	exp(Nkx3-1)	-1
Brca1	exp(Hsd3b7)	1
Brca1	exp(P2rx1)	1
Brca1	exp(Myc)	-1
Brca1	exp(Fzd7)	-1
Brca1	exp(Hif1an)	1
Brca1	exp(Grrp1)	-1
Brca1	exp(Nck1)	1
Brca1	exp(Tcfap4)	-1
Brca1	exp(Cdh5)	1
Brca1	exp(Ggnbp2)	1
Brca1	exp(Tspo)	1
Brca1	exp(Cyp27a1)	-1
Brca1	exp(Atg2a)	1
Brca1	exp(RGD1563070)	-1
Brca1	exp(Nphp4)	-1
Brca1	exp(Blmh)	-1
Brca1	exp(Dicer1)	-1
Brca1	exp(Ctsc)	1
Brca1	exp(Prpf8)	-1
Brca1	exp(Bop1)	-1
Brca1	exp(Manba)	1
Brca1	exp(Add2)	-1
Brca1	exp(Taf6)	-1
Brca1	exp(Npepo)	-1
Brca1	exp(Anp32b)	1
Brca1	exp(Slc4a3)	-1
Brca1	exp(Cep78)	-1
Brca1	exp(Serpinb1a)	1
Brca1	exp(Golga4)	1
Brca1	exp(Pkn2)	-1
Brca1	exp(Ablim3)	1
Brca1	exp(Tfpi2)	1
Brca1	exp(Itch)	1
Brca1	exp(Prss33)	-1
Brca1	exp(Slc25a37)	1
Brca1	exp(Ubap2)	-1
Brca1	exp(Igf1r)	-1
Brca1	exp(Ccng2)	1
Brca1	exp(Nkx2-1)	1
Brca1	exp(Slfn4)	1
Brca1	exp(Nnmt)	1
Brca1	exp(Trappc9)	-1
Brca1	exp(Rbmx2)	-1
Brca1	exp(Rpap3)	-1
Brca1	exp(Fah)	1
Brca1	exp(LOC689296)	-1
Brca1	exp(Trpv6)	-1
Brca1	exp(Wrb)	1
Brca1	exp(Alg5)	1
Brca1	exp(Itga5)	1
Brca1	exp(Fam125b)	-1
Brca1	exp(Mras)	1
Brca1	exp(Zfr)	-1
Brca1	exp(Ier3)	1
Brca1	exp(Ndufa10l1)	-1
Brca1	exp(Lancl2)	-1
Brca1	exp(PVR)	1
Brca1	exp(Tkt)	-1
Brca1	exp(Ncaph)	-1
Brca1	exp(Klf4)	1
Brca1	exp(Pcgf6)	-1
Brca1	exp(Icmt)	1
Brca1	exp(Taf1d)	-1
Brca1	exp(Rraga)	1
Brca1	exp(Tcf12)	1
Brca1	exp(Btbd6)	-1
Brca1	exp(Mmp1a)	-1
Brca1	exp(Ep300)	-1
Brca1	exp(Dyt1)	1
Brca1	exp(Syce2)	-1
Brca1	exp(Cd3eap)	-1
Brca1	exp(Dom3z)	-1
Brca1	exp(Ints4)	-1
Brca1	exp(Grem2)	1
Brca1	exp(Grm5)	-1
Brca1	exp(Crem)	1
Brca1	exp(Gfra1)	1
Brca1	exp(Exog)	-1
Brca1	exp(Mybl2)	-1
Brca1	exp(Setd5)	-1
Brca1	exp(Rbm11)	-1
Brca1	exp(Fzd1)	-1
Brca1	exp(Fam98b)	-1
Brca1	exp(Cd1d1)	1
Brca1	exp(Ppp1r1a)	1
Brca1	exp(Cald1)	1
Brca1	exp(Wdr74)	-1
Brca1	exp(Cct8)	1
Brca1	exp(Tlr4)	1
Brca1	exp(Net1)	1
Brca1	exp(Snap23)	1
Brca1	exp(Ppp2r1a)	-1
Brca1	exp(Kifc1)	1
Brca1	exp(Atp1a1)	-1
Brca1	exp(Aqp4)	-1
Brca1	exp(Mpo)	1
Brca1	exp(Wwc1)	-1
Brca1	exp(Ccdc150)	-1
Brca1	exp(Cdc20)	1
Brca1	exp(Gcom1)	1
Brca1	exp(Snai2)	-1
Brca1	exp(Card10)	1
Brca1	exp(Gpr116)	1
Brca1	exp(Cav1)	1
Brca1	exp(Cxadr)	1
Brca1	exp(Pon2)	1
Brca1	exp(Lck)	-1
Brca1	exp(Kl)	1
Brca1	exp(Usp16)	1
Brca1	exp(Nefl)	1
Brca1	exp(Lhx2)	-1
Brca1	exp(Tgs1)	1
Brca1	exp(Hrpap20)	-1
Brca1	exp(Pi4k2b)	1
Brca1	exp(Fmnl1)	1
Brca1	exp(S100a13)	1
Brca1	exp(Wbp11)	-1
Brca1	exp(Cenpf)	-1
Brca1	exp(Nol5)	-1
Brca1	exp(Plod2)	1
Brca1	exp(Nid1)	1
Brca1	exp(RGD1309995)	1
Brca1	exp(Plek)	1
Brca1	exp(Rpl39)	-1
Brca1	exp(Lsm1)	1
Brca1	exp(Btg1)	1
Brca1	exp(Ttll4)	-1
Brca1	exp(Wfdc1)	1
Brca1	exp(Rassf3)	1
Brca1	exp(Aars)	1
Brca1	exp(Ston2)	-1
Brca1	exp(Olr1014)	-1
Brca1	exp(Ccdc77)	-1
Brca1	exp(Stam)	1
Brca1	exp(Ndufa1)	-1
Brca1	exp(Msh2)	1
Brca1	exp(Ccl6)	1
Brca1	exp(Cdkn1a)	1
Brca1	exp(C1qtnf4)	-1
Brca1	exp(Epas1)	1
Brca1	exp(Ifnar1)	1
Brca1	exp(Hint1)	1
Brca1	exp(Pum2)	-1
Brca1	exp(Sfrs8)	-1
Brca1	exp(Snx14)	1
Brca1	exp(Itgb8)	-1
Brca1	exp(Yme1l1)	1
Brca1	exp(Clcn4-2)	-1
Brca1	exp(RGD1304728)	-1
Brca1	exp(Cad)	-1
Brca1	exp(Bmx)	-1
Brca1	exp(Prkaca)	1
Ahr	exp(Abr)	1
Ahr	exp(Sos1)	1
Ahr	exp(Vav3)	1
Ahr	exp(Rfc3)	1
Ahr	exp(Net1)	1
Ahr	exp(Tgfb1)	-1
Ahr	exp(Arhgap20)	-1
Ahr	exp(Ahrr)	1
Ahr	exp(Cyp2b2)	-1
Ahr	exp(Rab9a)	1
Ahr	exp(Rab8a)	-1
Ahr	exp(Cyp1b1)	1
Ahr	exp(Pcna)	1
Ahr	exp(Myc)	1
Ahr	exp(Tfdp2)	1
Ahr	exp(Arhgap18)	-1
Ahr	exp(Rab1)	1
8-Methyl-IQX	exp(Ywhab)	1
8-Methyl-IQX	exp(Gstm2)	1
8-Methyl-IQX	exp(Btrc)	1
8-Methyl-IQX	exp(Gsta2)	1
8-Methyl-IQX	exp(Brca1)	1
8-Methyl-IQX	exp(Gpx2)	1
8-Methyl-IQX	exp(Gclm)	1
8-Methyl-IQX	exp(Gstp1)	1
8-Methyl-IQX	exp(Plk1)	1
8-Methyl-IQX	exp(Gpx3)	1
8-Methyl-IQX	exp(Top2a)	1
oxof(Cyp2e1)	exp(Gclc)	1
oxof(Cyp2e1)	exp(Cat)	1
oxof(Cyp2e1)	exp(Nfe2l2)	1
oxof(Cyp2e1)	exp(Hmox1)	1
oxof(Cyp2e1)	exp(Gclm)	1
oxof(Cyp2e1)	exp(Col1a2)	1
Diesel exhaust particles	exp(PVR)	1
Diesel exhaust particles	exp(Clu)	1
Diesel exhaust particles	exp(Serpinh1)	1
Diesel exhaust particles	exp(Klf4)	1
Diesel exhaust particles	exp(Atf3)	1
Diesel exhaust particles	exp(Prdx1)	-1
Diesel exhaust particles	exp(Dnajb1)	1
Diesel exhaust particles	exp(Tnfrsf1b)	1
Diesel exhaust particles	exp(Hrh1)	1
Diesel exhaust particles	exp(Prkacb)	-1
Diesel exhaust particles	exp(Sod1)	1
Diesel exhaust particles	exp(Runx1)	1
Diesel exhaust particles	exp(Lpxn)	1
Diesel exhaust particles	exp(Exoc3)	1
Diesel exhaust particles	exp(Klf6)	1
Diesel exhaust particles	exp(Azi2)	1
Diesel exhaust particles	exp(Prdx2)	1
Diesel exhaust particles	exp(Hbegf)	1
Diesel exhaust particles	exp(Map2k5)	1
Diesel exhaust particles	exp(Tgm2)	-1
Diesel exhaust particles	exp(Gsta3)	1
Diesel exhaust particles	exp(Ifrd1)	1
Diesel exhaust particles	exp(Trib3)	1
Diesel exhaust particles	exp(Fosl1)	1
Diesel exhaust particles	exp(Pcna)	1
Diesel exhaust particles	exp(Nr4a3)	1
Diesel exhaust particles	exp(Hsph1)	1
Diesel exhaust particles	exp(Btg2)	1
Diesel exhaust particles	exp(Bag3)	1
Diesel exhaust particles	exp(Adm)	1
Diesel exhaust particles	exp(Ddit3)	1
Diesel exhaust particles	exp(Osgin1)	1
Diesel exhaust particles	exp(Tnfrsf12a)	1
Diesel exhaust particles	exp(Vegfa)	1
Diesel exhaust particles	exp(Bbox1)	-1
Diesel exhaust particles	exp(Il7)	1
Diesel exhaust particles	exp(Stmn1)	-1
Diesel exhaust particles	exp(Itgb7)	1
Diesel exhaust particles	exp(Nqo1)	1
Diesel exhaust particles	exp(Araf)	1
Diesel exhaust particles	exp(Cdkn1a)	1
Diesel exhaust particles	exp(Gstp1)	1
Diesel exhaust particles	exp(Cyp1a1)	1
Diesel exhaust particles	exp(Clk1)	-1
Diesel exhaust particles	exp(Ptma)	1
Diesel exhaust particles	exp(LOC685953)	-1
Diesel exhaust particles	exp(RGD1564519)	-1
Diesel exhaust particles	exp(Kras)	1
Diesel exhaust particles	exp(Il1rl1)	1
Diesel exhaust particles	exp(Rb1)	1
Diesel exhaust particles	exp(Nme1)	1
Diesel exhaust particles	exp(Serpinb2)	1
Diesel exhaust particles	exp(Hspa1b)	1
Diesel exhaust particles	exp(Ccnd1)	1
Diesel exhaust particles	exp(Srxn1)	1
Diesel exhaust particles	exp(Cyp1b1)	1
Diesel exhaust particles	exp(Myc)	1
Diesel exhaust particles	exp(Il1b)	1
Diesel exhaust particles	exp(Hmox1)	1
Diesel exhaust particles	exp(Mmp9)	1
Diesel exhaust particles	exp(Plaur)	1
Diesel exhaust particles	exp(Thbd)	1
Diesel exhaust particles	exp(Hspb1)	1
Nr1i2	exp(Cyp7a1)	-1
Nr1i2	exp(Abcc3)	1
Nr1i2	exp(Sult2a1)	1
Nr1i2	exp(Cyp3a9)	1
Nr1i2	exp(Abcc2)	1
Nr1i2	exp(Cyp3a23/3a1)	1
Nr1i2	exp(Cyp3a18)	1
Nr1i2	exp(Slco1b2)	1
taof(Nr1i2)	exp(Slc6a1)	1
taof(Nr1i2)	exp(Fmo5)	-1
taof(Nr1i2)	exp(Hnrnpu)	1
taof(Nr1i2)	exp(Akr1b7)	1
taof(Nr1i2)	exp(Eif4g1)	1
taof(Nr1i2)	exp(Sult2a1)	1
taof(Nr1i2)	exp(Slc13a3)	1
taof(Nr1i2)	exp(Mgat2)	1
taof(Nr1i2)	exp(Glud1)	-1
taof(Nr1i2)	exp(Dnaja2)	1
taof(Nr1i2)	exp(Slc1a1)	1
taof(Nr1i2)	exp(Lect2)	1
taof(Nr1i2)	exp(Bnip3)	1
taof(Nr1i2)	exp(Glul)	-1
taof(Nr1i2)	exp(Cldn1)	-1
taof(Nr1i2)	exp(Aqp8)	-1
taof(Nr1i2)	exp(Dnajb9)	1
taof(Nr1i2)	exp(RGD1564906)	1
taof(Nr1i2)	exp(Gusb)	1
taof(Nr1i2)	exp(LOC360504)	-1
taof(Nr1i2)	exp(Abcc2)	1
taof(Nr1i2)	exp(Apon)	-1
taof(Nr1i2)	exp(Tgm2)	1
taof(Nr1i2)	exp(Cyp1a2)	1
taof(Nr1i2)	exp(Rab1b)	1
taof(Nr1i2)	exp(Papss2)	1
taof(Nr1i2)	exp(Nr0b2)	1
taof(Nr1i2)	exp(Slco1a1)	-1
taof(Nr1i2)	exp(Apaf1)	-1
taof(Nr1i2)	exp(Mtss1)	-1
taof(Nr1i2)	exp(Car2)	-1
taof(Nr1i2)	exp(Ahr)	1
taof(Nr1i2)	exp(Rassf1)	1
taof(Nr1i2)	exp(Tcn2)	1
taof(Nr1i2)	exp(LOC498145)	1
taof(Nr1i2)	exp(Cpox)	1
taof(Nr1i2)	exp(Lrp5)	-1
taof(Nr1i2)	exp(Slc25a12)	1
taof(Nr1i2)	exp(Htt)	1
taof(Nr1i2)	exp(RGD1307603)	-1
taof(Nr1i2)	exp(Papola)	1
taof(Nr1i2)	exp(KIFC2)	-1
taof(Nr1i2)	exp(Tinf2)	1
taof(Nr1i2)	exp(mrpl11)	1
taof(Nr1i2)	exp(Pygl)	-1
taof(Nr1i2)	exp(Dap)	-1
taof(Nr1i2)	exp(Cyp2b2)	1
taof(Nr1i2)	exp(Rab2a)	1
taof(Nr1i2)	exp(Cyp2b12)	-1
taof(Nr1i2)	exp(Ceacam16)	1
taof(Nr1i2)	exp(Araf)	1
taof(Nr1i2)	exp(Gstp1)	-1
taof(Nr1i2)	exp(Aldh3a2)	1
taof(Nr1i2)	exp(Fgl1)	1
taof(Nr1i2)	exp(Dpp4)	-1
taof(Nr1i2)	exp(Tf)	-1
taof(Nr1i2)	exp(Sult1c2)	1
taof(Nr1i2)	exp(Matn1)	-1
taof(Nr1i2)	exp(LOC679532)	1
taof(Nr1i2)	exp(Pcbd1)	1
taof(Nr1i2)	exp(Plaa)	1
taof(Nr1i2)	exp(Por)	1
taof(Nr1i2)	exp(Acox1)	-1
taof(Nr1i2)	exp(Scarb1)	-1
taof(Nr1i2)	exp(Cyp2c13)	-1
taof(Nr1i2)	exp(Lgals3)	1
taof(Nr1i2)	exp(Rab6a)	1
taof(Nr1i2)	exp(Uox)	-1
taof(Nr1i2)	exp(Slco2a1)	-1
taof(Nr1i2)	exp(Pgrmc2)	1
taof(Nr1i2)	exp(Slc2a5)	1
taof(Nr1i2)	exp(Snx8)	1
taof(Nr1i2)	exp(Acsl4)	-1
taof(Nr1i2)	exp(Abcb1)	1
taof(Nr1i2)	exp(Hmgcs1)	1
taof(Nr1i2)	exp(Ahcy)	-1
taof(Nr1i2)	exp(P2ry2)	1
taof(Nr1i2)	exp(Mttp)	1
taof(Nr1i2)	exp(Ccnd1)	1
taof(Nr1i2)	exp(Tcp1)	1
taof(Nr1i2)	exp(Pdzd3)	1
taof(Nr1i2)	exp(Fmo1)	1
taof(Nr1i2)	exp(Ssb)	1
taof(Nr1i2)	exp(Cpt1c)	1
taof(Nr1i2)	exp(Ces6)	1
taof(Nr1i2)	exp(Gulo)	-1
taof(Nr1i2)	exp(Slco1b2)	1
taof(Nr1i2)	exp(Cyp4a10)	-1
taof(Nr1i2)	exp(Cyp26a1)	1
taof(Nr1i2)	exp(Hsd17b1)	1
taof(Nr1i2)	exp(Smoc1)	-1
taof(Nr1i2)	exp(LOC687600)	-1
taof(Nr1i2)	exp(St5)	1
taof(Nr1i2)	exp(Apoc4)	-1
taof(Nr1i2)	exp(Ppp2cb)	1
taof(Nr1i2)	exp(Cyp3a2)	-1
taof(Nr1i2)	exp(Cyp2c22)	1
taof(Nr1i2)	exp(Cyp20a1)	1
taof(Nr1i2)	exp(Hsd3b1)	-1
taof(Nr1i2)	exp(Psmd4)	1
taof(Nr1i2)	exp(Arl6)	1
taof(Nr1i2)	exp(Gch1)	1
taof(Nr1i2)	exp(Cyp27a1)	1
taof(Nr1i2)	exp(Lpcat3)	1
taof(Nr1i2)	exp(Eif2s1)	1
taof(Nr1i2)	exp(Nme3)	-1
taof(Nr1i2)	exp(Mtmr7)	-1
taof(Nr1i2)	exp(Lrp11)	-1
taof(Nr1i2)	exp(Igf1)	-1
taof(Nr1i2)	exp(Gpx1)	1
taof(Nr1i2)	exp(Abcb1b)	1
taof(Nr1i2)	exp(Lcn2)	1
taof(Nr1i2)	exp(Mcee)	-1
taof(Nr1i2)	exp(Serpind1)	1
taof(Nr1i2)	exp(Abcb9)	1
taof(Nr1i2)	exp(Rnd3)	-1
taof(Nr1i2)	exp(Ces5)	1
taof(Nr1i2)	exp(Cyp2c23)	-1
taof(Nr1i2)	exp(Cml1)	-1
taof(Nr1i2)	exp(Apoa4)	-1
taof(Nr1i2)	exp(Apoc1)	-1
taof(Nr1i2)	exp(LOC494499)	1
taof(Nr1i2)	exp(Cd37)	1
taof(Nr1i2)	exp(Cyp2f4)	-1
taof(Nr1i2)	exp(Gstm1)	1
taof(Nr1i2)	exp(Aldh1a1)	1
taof(Nr1i2)	exp(Aqp9)	-1
taof(Nr1i2)	exp(RGD1310507)	-1
taof(Nr1i2)	exp(Avpr1a)	-1
taof(Nr1i2)	exp(Slco2b1)	-1
taof(Nr1i2)	exp(Aldh1b1)	1
taof(Nr1i2)	exp(Cml4)	-1
taof(Nr1i2)	exp(Cyp2t1)	-1
taof(Nr1i2)	exp(Hspb8)	1
taof(Nr1i2)	exp(Cyp3a62)	1
taof(Nr1i2)	exp(Tnfrsf1a)	1
taof(Nr1i2)	exp(Hsd3b5)	-1
taof(Nr1i2)	exp(Ugt1a1)	1
taof(Nr1i2)	exp(Gsta2)	-1
taof(Nr1i2)	exp(Ces2)	-1
taof(Nr1i2)	exp(Fermt2)	1
taof(Nr1i2)	exp(Rtcd1)	-1
taof(Nr1i2)	exp(Cyp7a1)	-1
taof(Nr1i2)	exp(Klkb1)	-1
taof(Nr1i2)	exp(Aldh1a7)	1
taof(Nr1i2)	exp(Entpd5)	1
taof(Nr1i2)	exp(Got1)	-1
taof(Nr1i2)	exp(Cdkn1a)	1
taof(Nr1i2)	exp(Vcpip1)	1
taof(Nr1i2)	exp(Rab38)	-1
taof(Nr1i2)	exp(Rdh10)	1
taof(Nr1i2)	exp(Fasn)	1
taof(Nr1i2)	exp(Sar1a)	1
taof(Nr1i2)	exp(Insig2)	1
taof(Nr1i2)	exp(Gzmm)	-1
taof(Nr1i2)	exp(Stat3)	-1
taof(Nr1i2)	exp(Cebpa)	1
taof(Nr1i2)	exp(Rtn4ip1)	-1
taof(Nr1i2)	exp(Pdia4)	1
taof(Nr1i2)	exp(Rnase4)	-1
taof(Nr1i2)	exp(Ugt1a2)	1
taof(Nr1i2)	exp(Pipox)	-1
taof(Nr1i2)	exp(Spr)	-1
taof(Nr1i2)	exp(Cyp2a2)	-1
taof(Nr1i2)	exp(Alas1)	1
taof(Nr1i2)	exp(Glrx1)	-1
taof(Nr1i2)	exp(Gadd45b)	1
taof(Nr1i2)	exp(S100a8)	1
taof(Nr1i2)	exp(Slco1c1)	1
taof(Nr1i2)	exp(Gls2)	-1
taof(Nr1i2)	exp(Ces3)	1
Soot	exp(Aldh3a1)	1
Soot	exp(H2afx)	1
Soot	exp(Cipar1)	1
Soot	exp(Retnla)	1
Soot	exp(Steap4)	1
Soot	exp(Mpzl2)	1
Soot	exp(Unc5b)	1
Soot	exp(Hecw2)	-1
Soot	exp(Hpx)	1
Soot	exp(Pawr)	1
Soot	exp(Ccna2)	1
Soot	exp(Cdca2)	1
Soot	exp(Gjb2)	1
Soot	exp(Cxcl6)	1
Soot	exp(Ss18)	-1
Soot	exp(Gpnmb)	1
Soot	exp(Cks2)	1
Soot	exp(Pigr)	1
Soot	exp(Tjp3)	1
Soot	exp(Cldn8)	-1
Soot	exp(Csnk2a1)	-1
Soot	exp(Jun)	1
Soot	exp(Nfe2l2)	1
Soot	exp(Lphn3)	-1
Soot	exp(Cbr3)	1
Soot	exp(Pim1)	1
Soot	exp(Scgb3a1)	1
Soot	exp(Lrrn3)	1
Soot	exp(Cxcl3)	1
Soot	exp(Plcb4)	-1
Soot	exp(Man1a2)	-1
Soot	exp(Gmnn)	1
Soot	exp(Ptgs2)	1
Soot	exp(Bdkrb2)	1
Soot	exp(Oprs1)	-1
Soot	exp(Bcl3)	1
Soot	exp(Prkca)	-1
Soot	exp(Elf3)	1
Soot	exp(Muc4)	1
Soot	exp(Txnrd1)	1
Soot	exp(Pglyrp1)	1
Soot	exp(Efnb1)	-1
Soot	exp(Top2a)	1
Soot	exp(Cdca3)	1
Soot	exp(P2ry6)	1
Soot	exp(Thbs1)	1
Soot	exp(Ccnb1)	1
Soot	exp(Maff)	1
Soot	exp(Ednrb)	-1
Soot	exp(Cep55)	1
Soot	exp(Trip12)	-1
Soot	exp(Efhc1)	1
Soot	exp(Prc1)	1
Soot	exp(Nol8)	-1
Soot	exp(Ect2)	1
Soot	exp(Cradd)	1
Soot	exp(Il4ra)	1
Soot	exp(Fos)	1
Soot	exp(Ccnb2)	1
Soot	exp(Nfkbiz)	1
Soot	exp(Ahrr)	1
Soot	exp(Txn1)	1
Soot	exp(Galnac4s-6st)	1
Soot	exp(Ube2c)	1
Soot	exp(Adh7)	1
Soot	exp(Ccno)	1
Soot	exp(Cdgap)	-1
Soot	exp(Aldh1a3)	1
Soot	exp(Uhrf1)	1
Soot	exp(Chi3l1)	1
Soot	exp(Slc39a4)	1
Soot	exp(Atp2b2)	1
Soot	exp(Pacs1)	-1
Soot	exp(Anln)	1
Soot	exp(Adcyap1r1)	1
Soot	exp(Fam107a)	-1
Soot	exp(Rrm2)	1
Soot	exp(Dnajb6)	1
Soot	exp(Il1a)	1
Soot	exp(Cdc20)	1
Soot	exp(Basp1)	1
Soot	exp(Cd14)	1
Soot	exp(C3ar1)	1
Soot	exp(Vnn1)	1
Soot	exp(Nusap1)	1
Soot	exp(Tiparp)	1
Soot	exp(Pttg1)	1
Soot	exp(Kif23)	1
Soot	exp(Serpina3n)	1
Soot	exp(Atxn1)	-1
Soot	exp(Otud7b)	-1
Soot	exp(Lcn2)	1
Soot	exp(Xiap)	-1
Soot	exp(Cp)	1
Soot	exp(Chka)	-1
Soot	exp(Cfb)	1
Soot	exp(Cenpf)	1
Soot	exp(Itgb6)	-1
Soot	exp(Kif22)	1
Soot	exp(RGD1564560)	-1
Soot	exp(Klk10)	1
Soot	exp(Ick)	-1
Soot	exp(Vnn3)	1
Soot	exp(Ccl20)	1
Soot	exp(Gadd45g)	1
Soot	exp(Bzw2)	-1
Soot	exp(Ccr7)	1
Soot	exp(Gclc)	1
Soot	exp(Ns5atp9)	1
Soot	exp(Mki67)	1
Soot	exp(Socs3)	1
Soot	exp(Cd177)	1
Soot	exp(Selenbp1)	1
Soot	exp(Adam8)	1
Soot	exp(Ccl28)	1
Soot	exp(Pbk)	1
Soot	exp(Ubtf)	1
Soot	exp(Birc5)	1
Soot	exp(Nqo1)	1
Soot	exp(Kit)	1
Soot	exp(Fpr1)	-1
Soot	exp(Dnajc11)	1
Soot	exp(Esm1)	1
Soot	exp(Fasn)	1
Soot	exp(Cyp1a1)	1
Soot	exp(Slc40a1)	1
Soot	exp(Ckap2)	1
Soot	exp(Cdca8)	1
Soot	exp(Acvrl1)	1
Soot	exp(Gpr182)	1
Soot	exp(Aurka)	1
Soot	exp(Gpx2)	1
Soot	exp(Il6)	1
Soot	exp(Cxcl2)	1
Soot	exp(Rab6b)	1
Soot	exp(Rab22a)	-1
Soot	exp(Reg3g)	1
Soot	exp(Olfm4)	1
Soot	exp(Egr1)	1
Soot	exp(Ch25h)	1
Soot	exp(Cyp1b1)	1
Soot	exp(Kcnj15)	-1
Soot	exp(Il1b)	1
Soot	exp(Hmox1)	1
Soot	exp(Tmem2)	-1
Soot	exp(Zbtb16)	-1
Soot	exp(Gla)	-1
Soot	exp(Orm1)	1
Soot	exp(Ier3)	1
Soot	exp(Noxo1)	1
taof(Ahr)	exp(Nucb1)	1
taof(Ahr)	exp(Perp)	1
taof(Ahr)	exp(Suox)	-1
taof(Ahr)	exp(Rpl9)	1
taof(Ahr)	exp(Ugt1a7c)	1
taof(Ahr)	exp(Gnmt)	-1
taof(Ahr)	exp(Cdh2)	1
taof(Ahr)	exp(Clec4g)	-1
taof(Ahr)	exp(Ccs)	1
taof(Ahr)	exp(H6pd)	1
taof(Ahr)	exp(Vps29)	1
taof(Ahr)	exp(Calb1)	-1
taof(Ahr)	exp(Herpud1)	-1
taof(Ahr)	exp(Mgat2)	-1
taof(Ahr)	exp(Tm9sf4)	1
taof(Ahr)	exp(Serpina6)	1
taof(Ahr)	exp(RGD1309783)	1
taof(Ahr)	exp(Zadh2)	1
taof(Ahr)	exp(Cyth1)	-1
taof(Ahr)	exp(Exoc3)	1
taof(Ahr)	exp(Vps13d)	1
taof(Ahr)	exp(Eef1g)	1
taof(Ahr)	exp(Clec14a)	-1
taof(Ahr)	exp(Ube2e2)	1
taof(Ahr)	exp(Eml4)	1
taof(Ahr)	exp(Rps9)	1
taof(Ahr)	exp(Hgd)	-1
taof(Ahr)	exp(Hspa5)	-1
taof(Ahr)	exp(C1qbp)	1
taof(Ahr)	exp(Tk1)	-1
taof(Ahr)	exp(Selo)	1
taof(Ahr)	exp(Imp4)	1
taof(Ahr)	exp(Ptgs2)	1
taof(Ahr)	exp(Cox4nb)	1
taof(Ahr)	exp(Casp6)	1
taof(Ahr)	exp(Txnrd1)	1
taof(Ahr)	exp(Man2a1)	-1
taof(Ahr)	exp(Vrk2)	1
taof(Ahr)	exp(Mocos)	1
taof(Ahr)	exp(Hsph1)	-1
taof(Ahr)	exp(Dhps)	1
taof(Ahr)	exp(Fads2)	-1
taof(Ahr)	exp(Fam20c)	-1
taof(Ahr)	exp(Dclk3)	1
taof(Ahr)	exp(Clns1a)	1
taof(Ahr)	exp(Rexo2)	1
taof(Ahr)	exp(Hectd2)	1
taof(Ahr)	exp(Gstm3)	1
taof(Ahr)	exp(Gramd1c)	1
taof(Ahr)	exp(Rgs5)	-1
taof(Ahr)	exp(Pah)	-1
taof(Ahr)	exp(Vegfb)	-1
taof(Ahr)	exp(Nptx1)	1
taof(Ahr)	exp(Ddx3x)	-1
taof(Ahr)	exp(LOC362855)	1
taof(Ahr)	exp(Ifit3)	1
taof(Ahr)	exp(Gpr97)	1
taof(Ahr)	exp(Rps11)	1
taof(Ahr)	exp(Cbs)	-1
taof(Ahr)	exp(Htatip2)	1
taof(Ahr)	exp(Cxcl12)	-1
taof(Ahr)	exp(Blvrb)	1
taof(Ahr)	exp(Olr736)	1
taof(Ahr)	exp(Vegfc)	-1
taof(Ahr)	exp(Nlrp6)	1
taof(Ahr)	exp(Rit1)	1
taof(Ahr)	exp(Hnf4a)	-1
taof(Ahr)	exp(Usp2)	-1
taof(Ahr)	exp(Degs1)	-1
taof(Ahr)	exp(Dact2)	-1
taof(Ahr)	exp(RGD1564519)	1
taof(Ahr)	exp(Eif3e)	1
taof(Ahr)	exp(Kif21a)	-1
taof(Ahr)	exp(Wipf3)	1
taof(Ahr)	exp(Acox2)	1
taof(Ahr)	exp(Tnfaip2)	1
taof(Ahr)	exp(Rpl10a)	1
taof(Ahr)	exp(Dstn)	1
taof(Ahr)	exp(RGD1311072)	-1
taof(Ahr)	exp(LOC685953)	1
taof(Ahr)	exp(Idi1)	-1
taof(Ahr)	exp(Efha1)	1
taof(Ahr)	exp(Ret)	1
taof(Ahr)	exp(Rngtt)	1
taof(Ahr)	exp(Gbe1)	1
taof(Ahr)	exp(Acsl4)	-1
taof(Ahr)	exp(Necap1)	1
taof(Ahr)	exp(Mrpl47)	-1
taof(Ahr)	exp(Hmgb3)	-1
taof(Ahr)	exp(Ctla2a)	1
taof(Ahr)	exp(Fmo1)	1
taof(Ahr)	exp(Myc)	1
taof(Ahr)	exp(Slco1b2)	-1
taof(Ahr)	exp(Nr1i3)	1
taof(Ahr)	exp(Hsp90aa1)	-1
taof(Ahr)	exp(Dmxl2)	1
taof(Ahr)	exp(Sds)	-1
taof(Ahr)	exp(Thnsl2)	1
taof(Ahr)	exp(Nfyb)	-1
taof(Ahr)	exp(Usp18)	1
taof(Ahr)	exp(Cbr1)	1
taof(Ahr)	exp(Slc46a3)	1
taof(Ahr)	exp(Rcbtb2)	1
taof(Ahr)	exp(Hras)	1
taof(Ahr)	exp(Slc6a15)	-1
taof(Ahr)	exp(Ereg)	1
taof(Ahr)	exp(Tiparp)	1
taof(Ahr)	exp(Gck)	-1
taof(Ahr)	exp(Dctn6)	1
taof(Ahr)	exp(RGD1561919)	1
taof(Ahr)	exp(Abhd4)	1
taof(Ahr)	exp(Asl)	-1
taof(Ahr)	exp(Lgals1)	1
taof(Ahr)	exp(Lats2)	1
taof(Ahr)	exp(Baiap2l1)	-1
taof(Ahr)	exp(Nrg4)	-1
taof(Ahr)	exp(Axin2)	1
taof(Ahr)	exp(Cd74)	1
taof(Ahr)	exp(Camk2n1)	-1
taof(Ahr)	exp(Cyp3a9)	-1
taof(Ahr)	exp(Cml1)	-1
taof(Ahr)	exp(Zmynd19)	-1
taof(Ahr)	exp(Slc17a2)	-1
taof(Ahr)	exp(Slc6a13)	-1
taof(Ahr)	exp(LOC494499)	1
taof(Ahr)	exp(LOC305633)	1
taof(Ahr)	exp(Pde2a)	1
taof(Ahr)	exp(Ucp2)	1
taof(Ahr)	exp(Rpl7)	1
taof(Ahr)	exp(Ormdl3)	-1
taof(Ahr)	exp(Tpm1)	1
taof(Ahr)	exp(Cyp2c37)	1
taof(Ahr)	exp(Pcp4l1)	1
taof(Ahr)	exp(Aldh1a1)	1
taof(Ahr)	exp(RGD1563438)	-1
taof(Ahr)	exp(Rln1)	-1
taof(Ahr)	exp(Glrx5)	1
taof(Ahr)	exp(Pros1)	-1
taof(Ahr)	exp(Acot1)	1
taof(Ahr)	exp(RGD1563145)	1
taof(Ahr)	exp(Hip1r)	-1
taof(Ahr)	exp(Ugt1a1)	1
taof(Ahr)	exp(Rps19)	1
taof(Ahr)	exp(Slc16a10)	-1
taof(Ahr)	exp(Itgb7)	1
taof(Ahr)	exp(Nqo1)	1
taof(Ahr)	exp(Osbpl9)	-1
taof(Ahr)	exp(Cxcr7)	1
taof(Ahr)	exp(Cyb5a)	1
taof(Ahr)	exp(Got1)	-1
taof(Ahr)	exp(Med13l)	-1
taof(Ahr)	exp(Stat2)	-1
taof(Ahr)	exp(Cfdp1)	1
taof(Ahr)	exp(Rdh2)	-1
taof(Ahr)	exp(Flot1)	1
taof(Ahr)	exp(Rwdd2b)	1
taof(Ahr)	exp(Cyp1a1)	1
taof(Ahr)	exp(Sbds)	1
taof(Ahr)	exp(Agpat6)	-1
taof(Ahr)	exp(Aldh9a1)	1
taof(Ahr)	exp(Rps15)	1
taof(Ahr)	exp(Fasn)	-1
taof(Ahr)	exp(Rpl23a)	1
taof(Ahr)	exp(Slc7a5)	1
taof(Ahr)	exp(Hip1)	1
taof(Ahr)	exp(Zbed4)	-1
taof(Ahr)	exp(Cml5)	1
taof(Ahr)	exp(Fgb)	-1
taof(Ahr)	exp(Dgkg)	-1
taof(Ahr)	exp(Sult5a1)	1
taof(Ahr)	exp(Cyp3a23/3a1)	-1
taof(Ahr)	exp(Scin)	1
taof(Ahr)	exp(Rpl8)	1
taof(Ahr)	exp(RT1-Bb)	1
taof(Ahr)	exp(Pepd)	1
taof(Ahr)	exp(Lpl)	1
taof(Ahr)	exp(Zfp191)	-1
taof(Ahr)	exp(Acpp)	1
taof(Ahr)	exp(Nsun2)	1
taof(Ahr)	exp(Cyp1b1)	1
taof(Ahr)	exp(Itga5)	-1
taof(Ahr)	exp(Actn1)	1
taof(Ahr)	exp(Gadd45b)	1
taof(Ahr)	exp(Asnsd1)	-1
taof(Ahr)	exp(Wdr23)	-1
taof(Ahr)	exp(Psmb5)	1
taof(Ahr)	exp(Fmo3)	1
taof(Ahr)	exp(Ltbp1)	-1
taof(Ahr)	exp(Slc25a28)	1
taof(Ahr)	exp(LOC688488)	-1
taof(Ahr)	exp(Aldh3a1)	1
taof(Ahr)	exp(Gnb2l1)	1
taof(Ahr)	exp(Klf2)	1
taof(Ahr)	exp(Il12rb1)	1
taof(Ahr)	exp(RGD1306682)	-1
taof(Ahr)	exp(Steap4)	-1
taof(Ahr)	exp(Cmtm8)	-1
taof(Ahr)	exp(Hexa)	1
taof(Ahr)	exp(Kynu)	-1
taof(Ahr)	exp(Dnajb1)	-1
taof(Ahr)	exp(Myof)	1
taof(Ahr)	exp(Aph1b)	-1
taof(Ahr)	exp(Slc27a2)	1
taof(Ahr)	exp(Ppat)	-1
taof(Ahr)	exp(Xpot)	1
taof(Ahr)	exp(Esd)	1
taof(Ahr)	exp(Pde4b)	-1
taof(Ahr)	exp(Hspa2)	1
taof(Ahr)	exp(Me1)	1
taof(Ahr)	exp(RGD1311345)	1
taof(Ahr)	exp(Nfe2l2)	1
taof(Ahr)	exp(Lbp)	-1
taof(Ahr)	exp(RGD1305604)	1
taof(Ahr)	exp(Tnfaip8l1)	1
taof(Ahr)	exp(RGD1564906)	1
taof(Ahr)	exp(Ncf1)	-1
taof(Ahr)	exp(Cbr3)	1
taof(Ahr)	exp(Wnt2)	1
taof(Ahr)	exp(Pdzrn3)	1
taof(Ahr)	exp(Gmnn)	1
taof(Ahr)	exp(Lamb3)	1
taof(Ahr)	exp(RGD1308358)	1
taof(Ahr)	exp(Cyp1a2)	1
taof(Ahr)	exp(Ptch1)	-1
taof(Ahr)	exp(Cdipt)	1
taof(Ahr)	exp(Selk)	1
taof(Ahr)	exp(Ripk1)	1
taof(Ahr)	exp(Man2b1)	1
taof(Ahr)	exp(Slco3a1)	1
taof(Ahr)	exp(Umps)	1
taof(Ahr)	exp(Pla2g12a)	1
taof(Ahr)	exp(Tyw1)	1
taof(Ahr)	exp(Ncf2)	-1
taof(Ahr)	exp(Nmt2)	1
taof(Ahr)	exp(Prr16)	-1
taof(Ahr)	exp(Esrrg)	1
taof(Ahr)	exp(Tpt1)	1
taof(Ahr)	exp(Gfra1)	-1
taof(Ahr)	exp(Cyp4f4)	-1
taof(Ahr)	exp(Vps25)	1
taof(Ahr)	exp(Pigx)	1
taof(Ahr)	exp(Comt)	1
taof(Ahr)	exp(Gtf2i)	1
taof(Ahr)	exp(Jmjd8)	1
taof(Ahr)	exp(Notch1)	1
[truncated: 1,435 more rows]
